# Supplementary material for: Differences in the frequency of genetic variants associated with iron imbalance among global populations
Source: PLoS One. 2020 Jul 1;15(7):e0235141. doi: 10.1371/journal.pone.0235141 (PMC7329092; doi:10.1371/journal.pone.0235141)
Supplement: S4 Table — (XLSX) [file pone.0235141.s005.xlsx]

## Sheet: Sheet2
S2 Table: Genotyping data for 13 SNPs from the Keneba biobank (Tha Gambia).
SerialNo	rs855791	rs4820268	rs2235321	rs1799852	rs2235324	rs3811647	rs2413450	rs5756506	rs11568350	rs1799945	rs1800562	rs1049296	rs78174698
1	GG	AA	AG	GG	GG	GG	GG	GG	CC	CC	GG	GG	GG
2	GG	AA	AA	GG	AA	GG	GG	GG	CC	CC	GG	GG	GG
3	GG	GA	AG	GG	AA	AG	AG	GG	CC	CC	GG	GG	GG
4	GG	GA	AG	GG	NA	AG	AG	NA	AC	CC	GG	GG	GG
5	AG	GA	AG	GG	AA	AG	AG	CG	CC	CC	GG	GG	GG
6	GG	AA	GG	GG	GG	GG	GG	CC	CC	CC	GG	GG	GG
7	GG	GA	AG	GG	AA	GG	AG	GG	CC	CC	GG	GG	GG
8	GG	AA	GG	AG	GA	GG	GG	CG	CC	CC	GG	GG	GG
9	GG	GA	AG	GG	AA	GG	GG	GG	CC	CC	GG	GG	GG
10	GG	GG	GG	GG	AA	GG	AG	GG	CC	CC	GG	GG	GG
11	GG	AA	GG	GG	GG	AG	GG	CC	CC	CC	GG	GG	GG
12	AG	AA	AG	GG	GA	AG	GG	CG	CC	CC	GG	AG	GG
13	GG	AA	AG	GG	AA	GG	GG	CG	CC	CC	GG	GG	AG
14	AG	GA	GG	GG	GA	GG	AG	CC	CC	CC	GG	GG	GG
15	GG	GA	AG	AG	AA	GG	AG	GG	CC	CC	GG	GG	GG
16	GG	AA	GG	GG	GG	GG	GG	CC	CC	CC	GG	GG	GG
17	GG	GA	GG	GG	GA	AG	GG	CG	CC	CC	GG	GG	GG
18	GG	GA	AG	AG	GA	GG	GG	GG	CC	CC	GG	GG	GG
19	GG	AA	AA	GG	GA	GG	GG	GG	CC	CC	GG	GG	GG
20	GG	AA	AG	GG	GG	GG	GG	CG	AC	CC	GG	GG	GG
21	GG	GA	GG	GG	AA	GG	AG	GG	CC	CC	GG	AG	GG
22	GG	GA	GG	GG	GA	AG	AG	CG	CC	CC	GG	GG	GG
23	AG	AA	GG	GG	GA	GG	GG	GG	CC	CC	GG	GG	GG
24	GG	GA	AG	GG	AA	AG	AG	GG	CC	CC	GG	GG	GG
25	GG	AA	AA	GG	GG	AG	GG	GG	CC	CC	GG	GG	GG
26	GG	GA	GG	AG	GA	GG	AG	CG	CC	CC	GG	GG	GG
27	GG	AA	GG	GG	GG	GG	GG	CC	CC	CC	GG	GG	GG
28	GG	AA	GG	GG	GG	GG	GG	CC	CC	CC	GG	GG	GG
29	GG	AA	AG	GG	AA	GG	GG	GG	CC	CC	GG	GG	GG
30	GG	AA	GG	GG	GA	GG	GG	GG	CC	CC	GG	GG	GG
31	GG	AA	AA	AG	GA	GG	GG	GG	CC	CC	GG	GG	GG
32	GG	GA	GG	GG	GA	AG	AG	CG	CC	CC	GG	GG	GG
33	GG	AA	AA	GG	AA	AG	GG	GG	CC	CC	GG	GG	GG
34	GG	GA	GG	GG	GA	GG	AG	CG	CC	CC	GG	GG	GG
35	GG	GA	GG	GG	GA	GG	AG	CG	CC	CC	GG	GG	GG
36	GG	AA	AG	AG	GA	GG	GG	CG	CC	CC	GG	GG	GG
37	GG	GA	AG	AG	GA	GG	AG	GG	CC	CC	GG	GG	GG
38	GG	GG	GG	GG	AA	GG	AG	GG	CC	CC	GG	GG	GG
39	GG	GA	GG	GG	GA	GG	AG	CG	CC	CC	GG	GG	GG
40	GG	AA	AG	GG	GA	GG	GG	CG	CC	CC	GG	GG	GG
41	GG	GA	AG	GG	GA	GG	GG	GG	CC	CC	GG	GG	GG
42	GG	AA	GG	AA	GA	GG	GG	CG	CC	CC	GG	GG	GG
43	GG	GA	GG	GG	GA	GG	AG	CG	CC	CC	GG	GG	GG
44	GG	GG	GG	GG	AA	AG	AG	GG	CC	CC	GG	GG	GG
45	GG	AA	GG	AG	GA	GG	GG	CG	CC	CC	GG	GG	GG
46	GG	GA	AG	GG	GA	GG	AG	GG	CC	CC	GG	GG	GG
47	GG	AA	GG	GG	AA	GG	GG	GG	CC	CC	GG	GG	GG
48	GG	AA	AA	GG	AA	GG	GG	GG	CC	CC	GG	GG	GG
49	GG	AA	AG	GG	GA	GG	GG	CG	AC	CC	GG	AG	GG
50	GG	GA	GG	GG	GA	GG	AG	CG	CC	CC	GG	GG	GG
51	GG	GA	AG	GG	AA	GG	AG	GG	CC	CC	GG	GG	GG
52	AG	AA	GG	GG	GG	AG	GG	CG	AC	CC	GG	GG	GG
53	GG	AA	GG	GG	GA	AG	GG	CC	CC	CC	GG	GG	GG
54	GG	GA	AG	GG	AA	GG	AG	GG	CC	CC	GG	GG	GG
55	GG	GA	GG	GG	GA	GG	AG	CG	AA	CC	GG	GG	GG
56	GG	GA	GG	GG	GA	GG	AG	CG	AA	CC	GG	GG	GG
57	GG	GG	GG	GG	GA	GG	AA	GG	CC	CC	GG	GG	GG
58	GG	AA	AG	AG	GA	GG	GG	GG	CC	CC	GG	GG	GG
59	GG	GA	GG	GG	GA	AG	AG	CG	AC	CC	GG	GG	GG
60	GG	AA	AA	GG	GA	GG	GG	GG	CC	CC	GG	GG	GG
61	GG	AA	AG	GG	GA	GG	GG	CG	CC	CC	GG	GG	GG
62	GG	GA	AG	GG	GA	GG	AG	GG	CC	CC	GG	GG	GG
63	GG	AA	AG	GG	GG	AG	GG	CG	CC	CC	GG	GG	GG
64	GG	AA	AA	GG	GA	AG	GG	GG	CC	CC	GG	GG	GG
65	GG	AA	AG	GG	GA	GG	GG	GG	CC	CC	GG	AG	GG
66	GG	AA	AA	GG	GA	AG	GG	GG	CC	CC	GG	GG	GG
67	GG	GG	GG	GG	GA	AG	GG	GG	CC	CC	GG	GG	GG
68	GG	GA	AG	AG	AA	GG	AG	GG	CC	CC	GG	GG	GG
69	GG	AA	AA	GG	AA	AG	GG	GG	CC	CC	GG	GG	GG
70	GG	GA	AG	GG	GA	GG	AG	GG	CC	CC	GG	GG	GG
71	GG	GA	AA	GG	GG	GG	AG	GG	CC	CC	GG	GG	GG
72	GG	AA	AG	GG	GA	AG	GG	CG	CC	CC	GG	GG	GG
73	GG	AA	AG	GG	GG	AA	GG	CG	CC	CC	GG	GG	GG
74	GG	GA	AG	GG	AA	AA	AG	GG	CC	CC	GG	GG	GG
75	GG	GG	GG	GG	GG	GG	GG	GG	CC	CC	GG	GG	GG
76	GG	AA	AG	GG	GA	AG	GG	CG	AC	CC	GG	GG	GG
77	GG	GA	GG	GG	GG	AG	GG	CG	CC	CC	GG	GG	GG
78	GG	GA	GG	GG	GG	AG	GG	CG	CC	CC	GG	GG	GG
79	GG	AA	AA	GG	GA	GG	GG	GG	CC	CC	GG	GG	GG
80	GG	GA	AG	GG	AA	AG	AG	GG	CC	CC	GG	GG	GG
81	GG	AA	AA	GG	AA	GG	GG	GG	CC	CC	GG	GG	GG
82	GG	GA	GG	GG	GA	GG	AG	CG	CC	CC	GG	GG	GG
83	GG	GA	GG	GG	AA	GG	AG	GG	CC	CC	GG	GG	GG
84	GG	GA	GG	GG	GA	AG	GG	CG	CC	CC	GG	GG	GG
85	GG	AA	GG	GG	GG	AG	GG	CC	CC	CC	GG	GG	GG
86	AG	AA	AG	GG	GA	GG	GG	GG	CC	CC	GG	GG	GG
87	GG	GG	GG	GG	GA	GG	AG	GG	CC	CC	GG	GG	GG
88	GG	GA	AG	GG	GA	GG	GG	GG	CC	CC	GG	GG	GG
89	GG	GA	AG	GG	GA	GG	AG	GG	CC	CC	GG	GG	GG
90	GG	AA	AA	GG	AA	GG	GG	GG	CC	CC	GG	GG	GG
91	GG	GA	GG	GG	GA	GG	GG	CG	CC	CC	GG	GG	GG
92	GG	GA	AG	GG	GG	AG	GG	GG	CC	CC	GG	GG	GG
93	GG	AA	AA	GG	AA	GG	GG	GG	CC	CC	GG	GG	GG
94	GG	AA	AG	GG	GG	GG	GG	CG	CC	CC	GG	GG	GG
95	GG	GA	GG	GG	GG	GG	GG	GG	CC	CC	GG	GG	GG
96	GG	AA	AA	GG	AA	GG	GG	GG	CC	CC	GG	GG	GG
97	GG	AA	AA	GG	AA	GG	GG	GG	CC	CC	GG	GG	GG
98	GG	GA	GG	GG	GG	AG	GG	CG	CC	CC	GG	GG	GG
99	GG	AA	AA	GG	AA	GG	GG	GG	CC	CC	GG	GG	GG
100	GG	AA	AA	GG	AA	GG	GG	GG	CC	CC	GG	GG	GG
101	GG	GA	GG	GG	GA	AG	AG	CG	CC	CC	GG	GG	GG
102	GG	AA	AA	GG	GA	AG	GG	GG	CC	CC	GG	GG	GG
103	GG	AA	AA	GG	GA	AG	GG	GG	CC	CC	GG	GG	GG
104	GG	GA	AG	AG	AA	GG	AG	GG	CC	CC	GG	GG	GG
105	GG	AA	AG	GG	AA	GG	GG	GG	CC	CC	GG	GG	GG
106	GG	GG	GG	AG	GA	GG	AG	GG	CC	CC	GG	GG	GG
107	GG	GG	GG	GG	AA	GG	AA	GG	CC	GC	GG	GG	GG
108	GG	AA	AG	GG	GG	GG	GG	GG	CC	CC	GG	GG	GG
109	GG	AA	AA	GG	AA	AG	GG	GG	CC	CC	GG	GG	GG
110	GG	AA	AG	GG	GA	GG	GG	GG	CC	CC	GG	GG	GG
111	GG	GA	GG	GG	GA	AG	AG	CG	CC	CC	GG	GG	GG
112	GG	AA	AA	GG	AA	GG	GG	GG	CC	CC	GG	GG	GG
113	GG	GA	AG	GG	AA	AG	AG	GG	CC	CC	GG	GG	GG
114	GG	GA	AG	GG	AA	AG	AG	GG	CC	CC	GG	GG	GG
115	GG	GG	GG	AG	AA	GG	AA	GG	CC	CC	GG	GG	GG
116	GG	AA	GG	GG	GA	GG	GG	GG	CC	CC	GG	GG	GG
117	GG	AA	GG	GG	GG	GG	GG	CG	CC	CC	GG	GG	GG
118	GG	AA	AG	GG	GA	GG	GG	CG	CC	CC	GG	GG	GG
119	GG	GA	AG	GG	AA	GG	AG	GG	CC	CC	GG	GG	GG
120	GG	GA	GG	GG	AA	AG	AG	CG	CC	CC	GG	GG	GG
121	GG	AA	AG	GG	GG	AG	GG	GG	CC	CC	GG	GG	GG
122	GG	AA	AA	GG	GA	GG	GG	GG	CC	CC	GG	GG	GG
123	GG	AA	AA	GG	GA	AG	GG	GG	CC	CC	GG	GG	GG
124	GG	AA	AA	GG	GA	AG	GG	GG	CC	CC	GG	GG	GG
125	GG	AA	AA	GG	GA	AG	GG	GG	CC	CC	GG	GG	GG
126	GG	AA	AG	GG	GA	GG	GG	CG	CC	CC	GG	GG	GG
127	GG	AA	AA	GG	AA	AG	GG	GG	CC	CC	GG	GG	GG
128	GG	GA	GG	GG	GA	GG	AG	GG	CC	CC	GG	GG	GG
129	AG	AA	GG	GG	GG	GG	GG	CG	CC	CC	GG	GG	GG
130	GG	AA	AG	GG	GA	GG	GG	CG	CC	CC	GG	GG	GG
131	GG	GA	AG	GG	GG	AG	AG	GG	CC	CC	GG	GG	GG
132	GG	GA	AG	GG	GA	GG	GG	GG	CC	CC	GG	GG	GG
133	GG	GA	GG	GG	GA	GG	GG	CG	CC	CC	GG	GG	GG
134	GG	GA	AG	GG	GA	AG	AG	GG	CC	CC	GG	GG	GG
135	AG	GA	GG	GG	GA	GG	AG	GG	CC	CC	GG	GG	GG
136	GG	GG	GG	GG	AA	AG	AA	GG	CC	CC	GG	GG	GG
137	GG	GA	AG	GG	GA	GG	AG	GG	CC	CC	GG	GG	GG
138	GG	AA	AG	GG	GG	GG	GG	CG	CC	CC	GG	GG	GG
139	GG	AA	AA	GG	GG	AG	GG	GG	CC	CC	GG	GG	GG
140	GG	AA	AG	GG	GG	AG	GG	CG	CC	CC	GG	GG	GG
141	GG	AA	AA	GG	GA	AG	GG	GG	CC	CC	GG	GG	GG
142	GG	AA	AG	GG	GG	GG	GG	CG	CC	CC	GG	GG	GG
143	GG	GA	AG	GG	GA	AG	AG	GG	CC	CC	GG	GG	GG
144	GG	GA	AG	GG	AA	GG	AG	GG	AC	CC	GG	AG	GG
145	GG	GA	AG	GG	GA	AG	AG	GG	CC	CC	GG	GG	GG
146	GG	AA	AG	GG	GA	GG	GG	CG	CC	CC	GG	GG	GG
147	GG	GA	GG	AG	GA	GG	AG	GG	CC	CC	GG	GG	GG
148	GG	AA	AG	GG	GA	AG	GG	GG	CC	CC	GG	GG	GG
149	GG	AA	AG	GG	GG	AG	GG	CG	CC	CC	GG	GG	GG
150	AG	GA	GG	GG	GA	GG	AG	GG	CC	CC	GG	GG	GG
151	AG	AA	AG	GG	GG	GG	GG	GG	CC	CC	GG	GG	GG
152	GG	GG	GG	GG	GG	GG	GG	GG	CC	CC	GG	GG	GG
153	GG	GG	GG	GG	GA	GG	AG	GG	CC	CC	GG	GG	GG
154	GG	AA	AA	GG	GA	GG	GG	GG	CC	CC	GG	GG	GG
155	GG	AA	AA	GG	AA	GG	GG	GG	CC	CC	GG	GG	GG
156	GG	GA	AA	AG	GA	GG	GG	GG	CC	CC	GG	GG	GG
157	GG	AA	AG	GG	GA	GG	GG	GG	AC	CC	GG	GG	GG
158	GG	GA	AG	GG	AA	GG	GG	GG	CC	CC	GG	GG	GG
159	GG	GA	AG	GG	AA	GG	AG	GG	CC	CC	GG	GG	GG
160	GG	GA	AG	GG	AA	GG	AG	GG	CC	CC	GG	GG	GG
161	GG	AA	AA	AG	GG	GG	GG	GG	CC	CC	GG	GG	GG
162	GG	GG	GG	GG	AA	AG	AA	GG	CC	CC	GG	GG	GG
163	GG	GG	GG	GG	AA	GG	AA	GG	CC	CC	GG	GG	GG
164	GG	GG	GG	GG	GA	GG	AG	GG	CC	CC	GG	GG	GG
165	GG	AA	AG	GG	GG	GG	GG	CG	AC	CC	GG	GG	GG
166	GG	AA	AA	GG	GG	AG	GG	GG	CC	CC	GG	GG	GG
167	GG	AA	AA	GG	GA	GG	GG	GG	CC	CC	GG	GG	GG
168	AG	AA	AG	GG	GG	AG	GG	GG	AC	CC	GG	GG	GG
169	GG	GA	GG	GG	GA	GG	GG	CG	CC	CC	GG	GG	GG
170	GG	GA	GG	GG	GA	GG	GG	CG	CC	CC	GG	GG	GG
171	GG	AA	GG	AG	GG	GG	GG	CG	CC	CC	GG	GG	GG
172	GG	AA	AA	GG	GA	GG	GG	GG	CC	CC	GG	GG	GG
173	GG	GA	GG	GG	AA	GG	GG	CG	CC	CC	GG	GG	GG
174	GG	AA	AG	GG	GA	GG	GG	CG	CC	CC	GG	GG	GG
175	GG	AA	AG	GG	GA	GG	GG	CG	CC	CC	GG	GG	GG
176	GG	GA	AG	GG	GA	GG	AG	GG	CC	CC	GG	GG	GG
177	GG	AA	AG	AG	GG	GG	GG	CG	CC	CC	GG	GG	GG
178	GG	AA	AA	GG	AA	GG	GG	GG	CC	CC	GG	GG	GG
179	GG	AA	AA	GG	AA	AG	GG	GG	CC	CC	GG	GG	GG
180	AG	GA	GG	GG	GA	AG	AG	GG	CC	CC	GG	GG	GG
181	GG	GA	AG	GG	GA	GG	GG	GG	CC	CC	GG	GG	GG
182	AG	GA	GG	GG	GG	GG	GG	GG	CC	CC	GG	GG	GG
183	AG	AA	AG	AG	GA	GG	GG	GG	CC	CC	GG	GG	GG
184	AG	AA	AG	GG	GG	GG	GG	GG	CC	CC	GG	AG	GG
185	GG	GA	AG	GG	GG	GG	GG	GG	CC	CC	GG	AG	GG
186	GG	AA	GG	GG	GA	GG	GG	CG	CC	CC	GG	GG	GG
187	GG	AA	AG	GG	GG	GG	GG	CG	CC	CC	GG	GG	GG
188	GG	AA	AG	GG	GG	GG	GG	CG	CC	CC	GG	GG	GG
189	GG	AA	AA	GG	GG	GG	GG	GG	CC	CC	GG	GG	GG
190	GG	AA	AA	GG	GG	GG	GG	GG	CC	CC	GG	GG	GG
191	GG	AA	AA	GG	GG	GG	GG	GG	CC	CC	GG	GG	GG
192	GG	AA	GG	GG	GA	GG	GG	CG	CC	CC	GG	GG	GG
193	GG	GG	GG	GG	GA	GG	AG	GG	CC	CC	GG	GG	GG
194	GG	GA	AG	GG	GG	GG	GG	GG	CC	CC	GG	GG	GG
195	GG	GA	AG	GG	GA	GG	GG	GG	CC	CC	GG	GG	GG
196	AG	GA	GG	GG	GG	GG	GG	GG	CC	CC	GG	GG	GG
197	AG	GA	GG	GG	GG	GG	GG	GG	CC	CC	GG	GG	GG
198	GG	GG	GG	GG	GA	GG	AG	GG	CC	CC	GG	GG	GG
199	GG	AA	AA	GG	AA	GG	GG	GG	CC	CC	GG	GG	GG
200	GG	GA	AG	GG	AA	GG	AG	GG	CC	CC	GG	GG	GG
201	GG	AA	AA	GG	GG	GG	GG	GG	CC	CC	GG	GG	GG
202	GG	AA	AA	GG	GG	GG	GG	GG	CC	CC	GG	GG	GG
203	AG	AA	AG	GG	GG	GG	GG	GG	CC	CC	GG	GG	GG
204	GG	GA	AG	GG	AA	GG	AG	GG	CC	CC	GG	GG	GG
205	GG	GA	AG	GG	GG	GG	GG	GG	CC	CC	GG	GG	GG
206	GG	GA	AG	GG	AA	GG	AG	GG	CC	CC	GG	GG	GG
207	GG	GA	AG	GG	GA	GG	AG	GG	CC	CC	GG	GG	GG
208	GG	AA	AG	GG	GG	GG	GG	CG	CC	CC	GG	GG	GG
209	GG	GA	GG	AG	GA	GG	AG	CG	CC	CC	GG	GG	GG
210	GG	AA	GG	GG	GA	AG	GG	GG	CC	CC	GG	GG	GG
211	GG	AA	GG	GG	GA	AG	GG	GG	CC	CC	GG	GG	GG
212	GG	AA	GG	GG	GA	AG	GG	GG	CC	CC	GG	GG	GG
213	GG	AA	GG	GG	GG	GG	GG	CG	CC	CC	GG	GG	GG
214	GG	GA	GG	AG	AA	AG	AG	GG	CC	CC	GG	GG	GG
215	GG	GA	GG	GG	GA	GG	AG	CG	CC	CC	GG	GG	GG
216	GG	AA	GG	GG	GG	GG	GG	CG	CC	CC	GG	GG	GG
217	GG	GA	GG	AG	AA	AG	AG	GG	CC	CC	GG	GG	GG
218	GG	AA	AG	GG	GA	GG	GG	CG	CC	CC	GG	GG	GG
219	GG	GG	GG	GG	GA	GG	AG	GG	CC	CC	GG	GG	GG
220	GG	AA	AA	GG	GA	GG	GG	GG	CC	CC	GG	GG	GG
221	GG	GA	AG	GG	AA	GG	AG	GG	CC	CC	GG	GG	GG
222	GG	GG	GG	GG	AA	AG	AA	GG	CC	GC	GG	GG	GG
223	AG	AA	AG	GG	GG	GG	GG	GG	CC	CC	GG	AG	GG
224	GG	GA	AG	GG	AA	AG	AG	GG	CC	CC	GG	GG	GG
225	GG	AA	AG	GG	GA	GG	GG	CG	CC	CC	GG	GG	GG
226	GG	GA	AG	GG	GA	GG	GG	GG	CC	CC	GG	GG	GG
227	GG	GA	AG	GG	AA	GG	GG	GG	CC	CC	GG	GG	GG
228	GG	GA	AG	GG	GA	GG	GG	GG	CC	CC	GG	GG	GG
229	GG	AA	AG	GG	GA	GG	GG	CG	CC	CC	GG	GG	GG
230	GG	AA	NA	GG	GA	GG	GG	GG	CC	CC	GG	GG	GG
231	GG	AA	AA	GG	GA	GG	GG	GG	CC	CC	GG	GG	GG
232	GG	GG	GG	GG	GG	GG	AA	GG	CC	CC	GG	GG	GG
233	GG	AA	AA	GG	GA	GG	GG	GG	CC	CC	GG	GG	GG
234	GG	AA	AA	GG	GA	GG	GG	GG	CC	CC	GG	GG	GG
235	GG	AA	AG	GG	GG	GG	GG	CG	CC	CC	GG	GG	GG
236	GG	AA	AG	GG	GA	GG	GG	CG	CC	CC	GG	GG	GG
237	GG	AA	AA	GG	GA	AG	GG	GG	CC	CC	GG	GG	GG
238	GG	GA	AG	AG	GG	GG	AG	GG	CC	CC	GG	GG	GG
239	GG	AA	AA	GG	GA	GG	GG	GG	CC	CC	GG	GG	GG
240	GG	GG	GG	GG	GA	GG	AA	GG	CC	CC	GG	GG	GG
241	GG	AA	AG	GG	GA	GG	GG	CG	CC	CC	GG	GG	GG
242	GG	GA	GG	AG	GG	GG	AG	CG	CC	CC	GG	GG	GG
243	GG	AA	AG	GG	GG	GG	GG	CG	CC	CC	GG	GG	GG
244	GG	AA	AA	GG	GA	GG	GG	GG	CC	GC	GG	GG	GG
245	GG	AA	AA	GG	GA	GG	GG	GG	CC	CC	GG	GG	GG
246	GG	GA	AG	GG	GA	GG	AG	GG	CC	CC	GG	GG	GG
247	GG	AA	AA	GG	GA	GG	GG	GG	CC	CC	GG	GG	GG
248	GG	GA	GG	GG	GG	GG	AG	CG	CC	CC	GG	GG	GG
249	GG	GA	AG	GG	GA	GG	AG	GG	CC	CC	GG	GG	GG
250	GG	GA	AG	GG	GA	GG	AG	GG	CC	CC	GG	GG	GG
251	GG	AA	AG	GG	GA	AG	GG	CG	CC	CC	GG	GG	GG
252	GG	AA	AA	GG	GA	GG	GG	GG	CC	CC	GG	GG	GG
253	GG	GA	GG	GG	AA	AG	AG	GG	CC	CC	GG	GG	GG
254	GG	GA	AG	GG	AA	AG	AG	GG	CC	CC	GG	GG	GG
255	GG	AA	AA	GG	AA	GG	GG	GG	CC	CC	GG	GG	GG
256	AG	AA	AG	GG	GG	AG	GG	GG	CC	CC	GG	GG	GG
257	GG	GA	AG	GG	GA	GG	AG	GG	CC	CC	GG	GG	GG
258	GG	GG	GG	GG	GA	AG	AG	GG	CC	CC	GG	GG	GG
259	GG	GA	AG	AG	GG	GG	GG	GG	CC	CC	GG	GG	GG
260	AG	GA	GG	AG	GA	GG	AG	CG	CC	CC	GG	GG	GG
261	AG	AA	AG	GG	GG	AG	GG	CG	CC	CC	GG	GG	GG
262	GG	AA	AA	GG	GG	GG	GG	GG	CC	CC	GG	GG	GG
263	AG	GA	GG	GG	GA	GG	AG	GG	CC	CC	GG	GG	GG
264	AG	AA	AG	GG	GG	GG	GG	GG	AC	CC	GG	GG	GG
265	GG	GA	AG	GG	GA	GG	AG	GG	CC	CC	GG	GG	GG
266	GG	GA	AG	GG	AA	GG	AG	GG	CC	CC	GG	GG	GG
267	GG	AA	AA	GG	GA	GG	GG	GG	CC	CC	GG	GG	GG
268	GG	AA	AA	GG	GG	GG	GG	GG	CC	CC	GG	GG	GG
269	GG	AA	AA	GG	GG	GG	GG	GG	CC	CC	GG	GG	GG
270	GG	GG	GG	GG	GA	GG	AG	GG	CC	CC	GG	GG	GG
271	GG	GA	AG	GG	AA	GG	GG	GG	CC	CC	GG	GG	GG
272	GG	GA	GG	GG	GG	GG	AG	CG	CC	CC	GG	GG	GG
273	GG	AA	GG	GG	GG	GG	GG	CC	CC	CC	GG	GG	GG
274	GG	GA	GG	GG	GG	GG	AG	CG	CC	CC	GG	GG	GG
275	GG	AA	AG	AG	GA	GG	GG	CG	CC	CC	GG	GG	GG
276	GG	GA	AA	GG	GA	AG	AG	GG	CC	CC	GG	GG	GG
277	AG	AA	GG	GG	GG	GG	GG	CG	CC	CC	GG	GG	GG
278	GG	GA	AG	GG	GA	GG	AG	GG	CC	CC	GG	GG	GG
279	GG	GA	AG	GG	GG	GG	AG	CG	CC	CC	GG	GG	GG
280	GG	GG	GG	AG	GA	GG	AG	GG	CC	CC	GG	GG	GG
281	GG	GA	AG	AG	GA	GG	AG	GG	CC	CC	GG	GG	GG
282	GG	AA	AA	GG	AA	GG	GG	GG	CC	CC	GG	GG	GG
283	GG	AA	GG	AG	GG	GG	GG	CC	AC	CC	GG	GG	GG
284	GG	AA	AG	GG	GG	AG	GG	CG	CC	CC	GG	GG	GG
285	GG	GA	GG	GG	GA	GG	AG	CG	CC	CC	GG	GG	GG
286	GG	AA	AG	GG	AA	AG	GG	GG	CC	CC	GG	GG	GG
287	GG	AA	AG	GG	AA	AG	GG	GG	CC	CC	GG	GG	GG
288	GG	GA	AG	AG	GA	GG	AG	GG	AC	CC	GG	GG	GG
289	GG	AA	GG	GG	GG	GG	GG	CC	CC	CC	GG	GG	GG
290	GG	AA	GG	GG	GA	AG	GG	CG	CC	CC	GG	GG	GG
291	GG	AA	GG	GG	GA	GG	GG	CG	CC	CC	GG	GG	GG
292	GG	GA	GG	GG	AA	GG	GG	GG	CC	CC	GG	GG	GG
293	GG	GA	GG	GG	AA	GG	GG	GG	CC	CC	GG	GG	GG
294	GG	AA	GG	AG	GA	GG	GG	CG	CC	CC	GG	GG	GG
295	GG	GA	AA	GG	GA	GG	GG	GG	AC	CC	GG	GG	GG
296	GG	AA	AA	GG	AA	GG	GG	GG	AC	CC	GG	GG	GG
297	GG	AA	AA	GG	GA	AG	GG	GG	CC	CC	GG	GG	GG
298	GG	AA	AA	GG	GA	GG	GG	GG	CC	CC	GG	GG	GG
299	GG	AA	AA	GG	AA	AG	GG	GG	CC	CC	GG	GG	GG
300	GG	AA	AG	GG	AA	AG	GG	CG	CC	CC	GG	GG	AG
301	GG	AA	GG	GG	GA	AG	GG	CC	CC	CC	GG	GG	AG
302	GG	AA	AA	GG	GA	AG	GG	GG	AC	CC	GG	GG	GG
303	GG	AA	GG	GG	GA	GG	GG	CC	CC	CC	GG	GG	GG
304	GG	GA	GG	GG	GA	AG	GG	CG	CC	CC	GG	GG	GG
305	GG	AA	AA	GG	AA	AG	GG	GG	AC	CC	GG	GG	GG
306	GG	AA	AA	GG	AA	GG	GG	GG	CC	CC	GG	GG	GG
307	GG	GA	GG	GG	GG	GG	GG	CG	CC	CC	GG	AG	GG
308	GG	AA	AA	GG	GA	AG	GG	GG	CC	CC	GG	GG	GG
309	GG	AA	AA	GG	AA	GG	GG	GG	CC	CC	GG	GG	GG
310	GG	AA	AG	GG	AA	GG	GG	GG	CC	CC	GG	GG	GG
311	GG	AA	AG	GG	AA	GG	GG	CG	CC	CC	GG	GG	AG
312	GG	GA	GG	GG	AA	AG	GG	GG	CC	CC	GG	GG	GG
313	AG	AA	GG	GG	GA	GG	GG	GG	CC	CC	GG	GG	GG
314	GG	AA	AG	GG	GG	GG	GG	GG	CC	CC	GG	GG	GG
315	AG	GA	GG	GG	GA	GG	GG	GG	CC	CC	GG	GG	GG
316	GG	GA	AG	GG	GA	GG	GG	GG	CC	CC	GG	GG	GG
317	GG	GA	AG	GG	GG	GG	GG	GG	CC	CC	GG	GG	GG
318	GG	AA	GG	GG	AA	GG	GG	GG	CC	CC	GG	GG	GG
319	GG	GG	GG	GG	AA	GG	AG	GG	CC	CC	GG	GG	GG
320	GG	GA	GG	GG	AA	GG	GG	GG	CC	CC	GG	GG	GG
321	GG	GA	GG	GG	AA	GG	AG	GG	CC	CC	GG	GG	GG
322	GG	GA	GG	GG	AA	GG	AG	GG	CC	CC	GG	GG	GG
323	GG	GA	AG	GG	GA	GG	GG	GG	CC	CC	GG	GG	GG
324	GG	GA	GG	GG	AA	GG	GG	GG	CC	CC	GG	GG	GG
325	AG	AA	AG	GG	GG	GG	GG	GG	CC	CC	GG	GG	GG
326	GG	GA	GG	GG	AA	GG	AG	GG	CC	CC	GG	GG	GG
327	GG	GA	AG	GG	GA	GG	GG	GG	CC	CC	GG	GG	GG
328	GG	GA	AG	GG	AA	GG	GG	GG	CC	CC	GG	GG	GG
329	GG	GA	GG	GG	AA	GG	AG	GG	CC	CC	GG	GG	GG
330	GG	AA	AG	GG	GA	GG	GG	CG	CC	CC	GG	GG	AG
331	GG	GA	GG	GG	AA	GG	AG	CG	CC	CC	GG	GG	AG
332	GG	GA	AG	GG	GA	GG	AG	GG	CC	CC	GG	GG	GG
333	GG	GA	AG	GG	GA	GG	AG	GG	CC	CC	GG	GG	GG
334	GG	GA	AG	GG	GA	GG	AG	GG	CC	CC	GG	GG	GG
335	GG	AA	AG	GG	GA	AG	GG	CG	CC	GC	GG	GG	GG
336	AG	GA	AG	GG	GA	AA	AG	CG	CC	CC	GG	GG	GG
337	GG	AA	AG	GG	AA	AG	GG	GG	CC	CC	GG	GG	GG
338	AG	AA	GG	GG	GG	GG	GG	CG	CC	CC	GG	GG	GG
339	AG	AA	AG	GG	GG	AG	GG	GG	CC	CC	GG	GG	GG
340	AG	GA	GG	GG	GA	AG	AG	GG	CC	CC	GG	GG	GG
341	GG	GA	AG	GG	GA	AG	AG	GG	CC	CC	GG	GG	GG
342	GG	GA	GG	GG	AA	GG	AG	CG	CC	CC	GG	GG	GG
343	GG	GA	AG	GG	GA	GG	AG	GG	CC	CC	GG	GG	GG
344	GG	AA	GG	GG	GA	GG	GG	CG	CC	CC	GG	GG	GG
345	GG	AA	AG	GG	GA	GG	GG	CG	CC	CC	GG	GG	GG
346	GG	AA	GG	GG	GA	GG	GG	GG	CC	CC	GG	GG	GG
347	GG	GA	GG	GG	GG	GG	GG	GG	CC	CC	GG	GG	GG
348	AG	GA	GG	GG	GA	AG	AG	CG	CC	CC	GG	GG	GG
349	GG	AA	GG	GG	GA	GG	GG	CG	CC	CC	GG	GG	GG
350	GG	AA	AG	GG	GG	GG	GG	CG	CC	CC	GG	GG	GG
351	GG	GG	GG	GG	GA	AG	AG	GG	CC	CC	GG	GG	GG
352	GG	GG	GG	GG	AA	GG	AG	GG	CC	CC	GG	GG	GG
353	GG	GA	AG	GG	GA	GG	AG	GG	CC	CC	GG	GG	GG
354	GG	AA	AG	GG	GA	GG	GG	CG	CC	CC	GG	GG	GG
355	GG	GG	GG	GG	AA	GG	AG	GG	CC	CC	GG	GG	GG
356	GG	AA	GG	GG	GA	GG	GG	GG	CC	CC	GG	GG	GG
357	AG	AA	AG	GG	GG	AG	GG	GG	CC	CC	GG	GG	GG
358	GG	GA	AG	GG	GA	AA	AG	GG	CC	CC	GG	GG	GG
359	GG	GA	GG	GG	AA	GG	AG	GG	CC	CC	GG	GG	GG
360	GG	AA	GG	GG	GA	GG	GG	CG	CC	CC	GG	GG	GG
361	GG	GA	AG	GG	GA	GG	AG	GG	CC	CC	GG	GG	GG
362	GG	GA	AG	GG	GA	GG	GG	GG	CC	CC	GG	GG	GG
363	GG	GA	AA	AG	GA	GG	GG	GG	CC	CC	GG	GG	GG
364	GG	GA	AA	GG	GA	GG	GG	GG	CC	CC	GG	GG	GG
365	GG	GA	GG	GG	GA	GG	GG	CG	CC	CC	GG	GG	GG
366	GG	GA	AG	GG	AA	AA	AG	GG	CC	CC	GG	GG	GG
367	GG	GG	GG	GG	AA	AA	AA	GG	CC	CC	GG	GG	GG
368	GG	GA	AG	GG	AA	AG	GG	GG	CC	CC	GG	GG	GG
369	GG	AA	GG	GG	GG	GG	GG	CC	CC	CC	GG	GG	GG
370	GG	GA	AG	GG	AA	AG	AG	GG	CC	CC	GG	GG	GG
371	GG	GG	GG	GG	AA	AG	AG	GG	CC	CC	GG	GG	GG
372	AG	AA	GG	GG	GA	GG	GG	GG	CC	CC	GG	GG	GG
373	GG	AA	AG	GG	AA	GG	GG	GG	CC	CC	GG	GG	GG
374	AG	AA	GG	GG	GA	GG	GG	GG	CC	CC	GG	GG	GG
375	GG	GA	GG	GG	GA	GG	AG	GG	CC	CC	GG	GG	GG
376	GG	GA	AG	GG	AA	GG	AG	GG	CC	CC	GG	GG	GG
377	GG	GA	GG	GG	AA	GG	GG	GG	CC	CC	GG	GG	GG
378	GG	AA	AG	GG	GA	GG	GG	CG	CC	CC	GG	GG	GG
379	AG	AA	AG	GG	GA	GG	GG	GG	CC	CC	GG	GG	GG
380	AG	GA	GG	GG	GA	AG	GG	GG	CC	CC	GG	GG	GG
381	GG	GA	AG	GG	AA	AG	GG	GG	CC	CC	GG	GG	GG
382	GG	GA	AG	GG	AA	GG	GG	GG	CC	CC	GG	GG	GG
383	GG	GG	GG	GG	AA	AG	AA	GG	AC	GC	GG	GG	GG
384	GG	AA	AG	GG	GA	GG	GG	CG	CC	CC	GG	GG	GG
385	GG	GA	AG	GG	AA	AG	GG	GG	CC	CC	GG	GG	GG
386	GG	GA	AG	GG	AA	GG	GG	GG	CC	CC	GG	GG	GG
387	GG	AA	AA	GG	GA	GG	GG	GG	CC	CC	GG	GG	GG
388	GG	GA	GG	GG	GA	AG	GG	GG	CC	CC	GG	GG	GG
389	GG	GA	GG	AG	GA	GG	AG	CG	CC	CC	GG	GG	GG
390	GG	GA	GG	AG	GA	GG	AG	CG	AC	CC	GG	GG	GG
391	GG	GA	GG	AG	GA	GG	AG	CG	CC	CC	GG	GG	GG
392	GG	AA	AA	GG	GA	GG	GG	GG	CC	CC	GG	GG	GG
393	GG	AA	AA	GG	AA	GG	GG	GG	CC	CC	GG	GG	GG
394	GG	AA	AA	GG	AA	GG	GG	GG	CC	CC	GG	GG	GG
395	GG	AA	AA	GG	GA	GG	GG	GG	CC	CC	GG	GG	GG
396	GG	GA	GG	GG	GA	GG	AG	CG	AC	CC	GG	GG	GG
397	GG	AA	AA	GG	AA	GG	GG	GG	CC	CC	GG	GG	GG
398	GG	GA	AG	GG	GA	AG	GG	GG	CC	CC	GG	GG	GG
399	AA	AA	GG	GG	GG	GG	GG	GG	CC	CC	GG	GG	GG
400	GG	AA	AG	GG	GA	GG	GG	CG	CC	CC	GG	GG	GG
401	GG	AA	AG	GG	AA	GG	GG	GG	CC	CC	GG	GG	GG
402	GG	AA	AG	GG	GA	GG	GG	GG	CC	CC	GG	GG	GG
403	GG	AA	AA	GG	GA	AG	GG	GG	CC	CC	GG	GG	GG
404	GG	AA	AA	GG	GA	AG	GG	GG	CC	CC	GG	GG	GG
405	GG	AA	GG	GG	AA	AA	GG	GG	CC	CC	GG	GG	GG
406	GG	GA	AG	GG	GG	AG	GG	GG	CC	CC	GG	AG	GG
407	GG	GA	AG	GG	GA	GG	AG	GG	AC	CC	GG	GG	GG
408	GG	AA	AA	AG	GA	GG	GG	GG	CC	CC	GG	GG	GG
409	GG	AA	AA	AG	GG	GG	GG	GG	CC	CC	GG	GG	GG
410	GG	AA	AA	AG	GG	GG	GG	GG	CC	CC	GG	GG	GG
411	GG	AA	AA	GG	GA	GG	GG	GG	CC	CC	GG	GG	GG
412	GG	GA	AG	AG	GA	GG	AG	GG	AC	CC	GG	GG	GG
413	GG	AA	AA	GG	GA	GG	GG	GG	CC	CC	GG	GG	GG
414	GG	AA	AA	GG	AA	GG	GG	GG	CC	CC	GG	GG	GG
415	GG	AA	AA	GG	GG	GG	GG	GG	CC	CC	GG	GG	GG
416	GG	AA	AA	GG	GG	GG	GG	GG	AC	CC	GG	GG	GG
417	GG	GA	AG	GG	GA	GG	AG	GG	CC	CC	GG	GG	GG
418	GG	AA	AA	GG	GA	GG	GG	GG	AC	CC	GG	GG	GG
419	GG	GA	AA	GG	GG	GG	AG	GG	AC	CC	GG	GG	GG
420	GG	GG	AG	GG	GA	GG	AA	GG	CC	CC	GG	GG	GG
421	GG	AA	AG	GG	GA	GG	GG	GG	CC	CC	GG	GG	GG
422	AG	AA	GG	GG	GA	GG	GG	GG	CC	CC	GG	GG	GG
423	GG	AA	AG	GG	GA	GG	GG	CG	CC	CC	GG	GG	GG
424	GG	AA	GG	GG	GG	GG	GG	CC	CC	CC	GG	GG	GG
425	GG	GA	GG	GG	GA	GG	AG	CG	CC	CC	GG	GG	GG
426	GG	GA	GG	GG	GA	GG	GG	CG	CC	CC	GG	GG	GG
427	GG	AA	AG	GG	GA	GG	GG	CG	CC	CC	GG	GG	GG
428	GG	AA	AG	GG	GA	GG	GG	CG	CC	CC	GG	GG	GG
429	GG	GA	AG	GG	GA	GG	GG	GG	CC	CC	GG	GG	GG
430	AG	AA	GG	GG	GG	GG	GG	CG	CC	CC	GG	GG	GG
431	GG	AA	AA	GG	GG	GG	GG	GG	CC	CC	GG	GG	GG
432	GG	AA	GG	GG	GG	GG	GG	CC	CC	CC	GG	GG	GG
433	GG	AA	AA	GG	GA	GG	GG	GG	CC	CC	GG	GG	GG
434	GG	GA	AG	GG	AA	GG	GG	GG	CC	CC	GG	GG	GG
435	GG	GA	AG	GG	GA	GG	AG	GG	CC	CC	GG	GG	GG
436	GG	GA	GG	AG	GA	GG	GG	CG	CC	CC	GG	AG	GG
437	GG	GA	AG	GG	GA	GG	GG	GG	CC	CC	GG	GG	GG
438	GG	GA	GG	GG	AA	GG	AG	GG	CC	CC	GG	GG	GG
439	GG	GA	AG	GG	AA	AG	GG	GG	CC	CC	GG	GG	GG
440	GG	GA	AG	GG	AA	GG	GG	GG	CC	CC	GG	GG	GG
441	GG	AA	GG	GG	AA	AG	GG	CG	CC	CC	GG	GG	GG
442	GG	AA	AA	GG	GA	GG	GG	GG	CC	CC	GG	GG	GG
443	GG	GA	AG	GG	GA	AA	AG	GG	CC	CC	GG	GG	GG
444	GG	GA	AG	GG	GA	AA	AG	GG	CC	CC	GG	GG	GG
445	GG	AA	AG	GG	GA	GG	GG	GG	CC	CC	GG	GG	GG
446	GG	AA	AG	GG	AA	GG	GG	GG	CC	CC	GG	GG	GG
447	AG	GA	GG	GG	GA	AG	AG	GG	CC	CC	GG	GG	GG
448	GG	GA	AG	GG	GG	GG	GG	GG	CC	CC	GG	GG	GG
449	GG	AA	AG	GG	GA	GG	GG	CG	AC	CC	GG	GG	GG
450	GG	AA	AA	GG	GA	GG	GG	GG	AC	CC	GG	GG	GG
451	GG	GG	GG	GG	GA	GG	AG	GG	CC	CC	GG	GG	GG
452	GG	GA	AG	GG	GG	AG	GG	GG	CC	CC	GG	GG	GG
453	GG	GG	GG	GG	GG	GG	AG	GG	AC	CC	GG	GG	GG
454	GG	GA	AG	GG	AA	GG	GG	GG	CC	CC	GG	GG	GG
455	AG	AA	AG	GG	GA	AG	GG	GG	CC	CC	GG	GG	GG
456	GG	GA	GG	GG	AA	GG	GG	GG	CC	CC	GG	GG	GG
457	AG	AA	AG	GG	GA	GG	GG	GG	CC	CC	GG	GG	GG
458	GG	GA	AG	GG	AA	GG	AG	GG	CC	CC	GG	GG	GG
459	GG	GA	GG	GG	GA	AG	GG	GG	CC	CC	GG	GG	GG
460	GG	GA	AG	GG	GG	AG	GG	GG	CC	CC	GG	GG	GG
461	GG	GA	GG	GG	AA	GG	GG	GG	CC	CC	GG	GG	GG
462	GG	GG	GG	GG	AA	AG	AA	GG	CC	CC	GG	GG	GG
463	GG	AA	GG	GG	GA	GG	GG	CC	CC	CC	GG	GG	GG
464	GG	GG	GG	GG	AA	GG	AA	GG	CC	CC	GG	GG	GG
465	GG	GA	GG	GG	AA	GG	GG	GG	CC	CC	GG	GG	GG
466	GG	AA	AG	GG	GG	GG	GG	CG	AC	CC	GG	GG	GG
467	GG	GG	GG	AG	GA	GG	AA	GG	CC	CC	GG	GG	GG
468	AA	AA	GG	GG	GG	AG	GG	CG	CC	CC	GG	GG	GG
469	AA	AA	GG	AG	GG	GG	GG	CC	CC	CC	GG	GG	GG
470	AG	GA	GG	AG	GG	GG	GG	CG	CC	CC	GG	GG	GG
471	AG	AA	GG	GG	GA	GG	GG	CG	CC	CC	GG	GG	GG
472	GG	GA	GG	AG	GA	GG	GG	GG	CC	CC	GG	GG	GG
473	GG	GA	GG	AG	GA	GG	GG	GG	CC	CC	GG	GG	GG
474	AA	AA	GG	AG	GG	GG	GG	CC	CC	CC	GG	GG	GG
475	AA	AA	GG	GG	GG	GG	GG	CC	CC	CC	GG	GG	GG
476	GG	GG	GG	GG	GA	GG	AG	GG	CC	CC	GG	GG	GG
477	AG	GA	GG	GG	GG	AG	GG	GG	CC	CC	GG	AG	GG
478	AG	AA	GG	AG	GA	GG	GG	GG	CC	CC	GG	GG	GG
479	AG	GA	GG	GG	GG	AG	GG	GG	CC	CC	GG	GG	GG
480	AG	AA	GG	GG	GA	AG	GG	GG	CC	CC	GG	GG	GG
481	GG	AA	AG	GG	GA	AG	GG	CG	CC	CC	GG	GG	AG
482	AG	AA	GG	GG	GG	GG	GG	CG	CC	CC	GG	GG	GG
483	GG	AA	AG	GG	GA	GG	GG	CG	CC	CC	GG	GG	GG
484	AG	AA	AG	GG	GA	AG	GG	GG	AC	CC	GG	GG	GG
485	GG	AA	AG	GG	AA	AG	GG	GG	CC	CC	GG	GG	GG
486	GG	AA	AG	GG	GA	GG	GG	GG	CC	CC	GG	GG	GG
487	GG	AA	AA	GG	GA	AG	GG	GG	CC	CC	GG	GG	GG
488	GG	AA	AA	GG	GA	AG	GG	GG	CC	CC	GG	GG	GG
489	GG	AA	AG	GG	AA	AG	GG	GG	CC	CC	GG	GG	GG
490	GG	AA	AG	GG	AA	GG	GG	GG	CC	CC	GG	GG	GG
491	GG	AA	AG	GG	AA	GG	GG	GG	CC	CC	GG	GG	GG
492	GG	GA	AG	GG	AA	AG	GG	CG	CC	CC	GG	GG	AG
493	GG	GG	GG	GG	AA	GG	AA	GG	CC	CC	GG	GG	GG
494	GG	GA	AG	GG	AA	GG	AG	GG	CC	CC	GG	GG	GG
495	GG	GA	AG	GG	GA	GG	AG	GG	CC	CC	GG	GG	GG
496	GG	AA	AA	GG	GG	GG	GG	GG	CC	CC	GG	GG	GG
497	GG	AA	AG	GG	GA	AG	GG	GG	CC	CC	GG	GG	GG
498	GG	AA	AG	GG	AA	AG	GG	GG	CC	CC	GG	GG	GG
499	AG	AA	AG	GG	GG	AG	GG	GG	CC	CC	GG	GG	GG
500	GG	AA	AG	GG	GA	GG	GG	GG	CC	CC	GG	GG	GG
501	GG	AA	AG	GG	AA	AG	GG	GG	CC	CC	GG	GG	GG
502	GG	AA	AA	GG	GA	AG	GG	GG	CC	CC	GG	GG	GG
503	GG	GG	AA	GG	AA	AG	AG	GG	CC	CC	GG	GG	GG
504	GG	AA	AG	GG	GA	GG	GG	GG	CC	CC	GG	GG	GG
505	GG	GA	AG	AA	GA	GG	GG	GG	CC	CC	GG	GG	GG
506	GG	AA	AG	GG	GA	AG	GG	GG	CC	CC	GG	GG	GG
507	GG	GA	GG	AA	AA	GG	GG	GG	CC	CC	GG	GG	GG
508	GG	GG	GG	GG	GA	GG	AA	GG	CC	CC	GG	GG	GG
509	GG	AA	GG	AG	AA	GG	GG	GG	CC	CC	GG	GG	GG
510	GG	GA	AG	GG	GA	AG	GG	GG	CC	CC	GG	GG	GG
511	AG	GA	GG	GG	GA	GG	AG	GG	CC	CC	GG	GG	GG
512	GG	AA	GG	GG	AA	GG	GG	GG	CC	CC	GG	GG	GG
513	GG	AA	AG	GG	AA	AG	GG	GG	CC	CC	GG	GG	GG
514	AG	GA	GG	GG	GA	GG	AG	GG	CC	CC	GG	GG	GG
515	GG	GA	AG	GG	AA	AG	GG	GG	CC	CC	GG	GG	GG
516	GG	GA	AA	AG	GA	GG	AG	GG	CC	GC	GG	GG	GG
517	GG	AA	AA	AG	AA	GG	GG	GG	CC	CC	GG	GG	GG
518	GG	GA	AA	GG	GA	GG	AG	GG	AC	CC	GG	GG	GG
519	GG	GA	AA	AG	AA	GG	GG	GG	CC	CC	GG	GG	GG
520	GG	AA	AG	GG	GA	GG	GG	GG	CC	CC	GG	GG	GG
521	GG	AA	AG	GG	GA	AA	GG	GG	CC	CC	GG	GG	GG
522	GG	AA	AA	GG	AA	AG	GG	GG	CC	CC	GG	GG	GG
523	AG	AA	GG	AG	GA	GG	GG	GG	CC	CC	GG	GG	GG
524	AG	AA	GG	GG	GA	GG	GG	GG	CC	CC	GG	GG	GG
525	GG	AA	AG	GG	GA	GG	GG	GG	CC	CC	GG	GG	GG
526	GG	GA	GG	GG	GA	GG	GG	CG	AC	CC	GG	GG	GG
527	GG	GA	GG	GG	AA	GG	AG	GG	AC	CC	GG	GG	GG
528	GG	GA	GG	GG	AA	GG	GG	GG	AC	CC	GG	GG	GG
529	GG	AA	AA	GG	GG	AG	GG	GG	CC	CC	GG	GG	GG
530	GG	GA	AG	GG	AA	GG	GG	GG	CC	CC	GG	GG	GG
531	AG	GA	GG	GG	GA	GG	AG	CG	CC	CC	GG	GG	GG
532	GG	GA	AG	GG	AA	AG	AG	GG	CC	CC	GG	GG	GG
533	GG	GA	AG	GG	GA	GG	AG	GG	AC	CC	GG	GG	GG
534	GG	AA	GG	GG	AA	GG	GG	GG	CC	GC	GG	GG	GG
535	GG	AA	AA	GG	GA	GG	GG	GG	CC	CC	GG	GG	GG
536	GG	AA	AG	GG	GA	AG	GG	GG	CC	CC	GG	GG	GG
537	GG	GA	AG	GG	GA	GG	AG	GG	CC	CC	GG	GG	GG
538	GG	GA	AG	GG	GA	GG	GG	GG	CC	CC	GG	GG	GG
539	GG	GG	AG	AG	GA	GG	GG	GG	CC	CC	GG	GG	GG
540	AG	GA	AG	GG	GA	GG	GG	GG	CC	CC	GG	GG	GG
541	AG	AA	AG	GG	GA	GG	GG	GG	CC	CC	GG	GG	GG
542	GG	GG	GG	AG	AA	GG	AG	GG	AC	CC	GG	GG	GG
543	GG	AA	GG	GG	AA	AG	GG	GG	AC	CC	GG	GG	GG
544	GG	AA	AG	AG	GA	GG	GG	GG	CC	CC	GG	GG	GG
545	GG	AA	AG	GG	GA	GG	GG	GG	CC	CC	GG	GG	GG
546	AG	AA	AG	AG	GA	GG	GG	GG	CC	CC	GG	GG	GG
547	GG	AA	AA	GG	GA	AG	GG	GG	CC	CC	GG	GG	GG
548	GG	GA	AG	AG	GA	GG	GG	GG	CC	CC	GG	GG	GG
549	GG	AA	AG	GG	GG	GG	GG	CG	CC	CC	GG	GG	GG
550	AG	AA	AG	GG	GA	GG	GG	CG	AC	CC	GG	GG	GG
551	AG	AA	GG	GG	GG	GG	GG	CG	CC	CC	GG	GG	GG
552	GG	AA	AA	GG	GA	GG	GG	GG	CC	CC	GG	AG	GG
553	AG	AA	AG	GG	GG	GG	GG	GG	CC	CC	GG	AG	GG
554	GG	AA	AA	GG	GA	GG	GG	GG	CC	CC	GG	GG	GG
555	GG	GA	GG	GG	GA	GG	AG	CG	CC	CC	GG	GG	GG
556	GG	GA	GG	GG	AA	GG	AG	GG	AC	CC	GG	GG	GG
557	GG	AA	AG	GG	GA	GG	GG	GG	CC	CC	GG	GG	GG
558	GG	AA	GG	GG	GA	GG	GG	CG	CC	CC	GG	GG	GG
559	GG	AA	AG	GG	AA	GG	GG	CG	CC	CC	GG	GG	GG
560	GG	AA	GG	GG	AA	GG	GG	GG	CC	CC	GG	GG	GG
561	GG	GA	AA	GG	AA	GG	GG	GG	CC	CC	GG	GG	GG
562	GG	GA	AA	GG	AA	GG	GG	GG	CC	CC	GG	GG	GG
563	GG	AA	AA	AG	GA	AG	GG	GG	CC	CC	GG	GG	GG
564	GG	AA	AA	AG	GA	GG	GG	GG	CC	CC	GG	GG	GG
565	GG	AA	AG	GG	GG	GG	GG	CG	CC	CC	GG	GG	GG
566	GG	AA	AG	GG	GG	GG	GG	CG	CC	CC	GG	GG	GG
567	GG	AA	AG	AG	GG	GG	GG	CG	CC	CC	GG	GG	GG
568	GG	AA	AA	GG	AA	AG	GG	GG	CC	CC	GG	GG	GG
569	GG	GA	GG	GG	AA	AG	AG	GG	CC	CC	GG	GG	GG
570	GG	AA	AG	GG	AA	AG	GG	GG	CC	CC	GG	GG	GG
571	GG	AA	AG	GG	GA	AA	GG	GG	CC	CC	GG	GG	GG
572	GG	AA	AA	GG	GA	GG	GG	GG	CC	CC	GG	GG	GG
573	AG	AA	AG	GG	GG	GG	GG	GG	CC	CC	GG	GG	GG
574	GG	AA	AG	AG	GA	GG	GG	CG	CC	CC	GG	GG	GG
575	GG	AA	AA	GG	AA	GG	GG	GG	CC	CC	GG	GG	GG
576	AG	AA	AG	GG	GG	GG	GG	GG	CC	CC	GG	GG	GG
577	GG	GA	GG	GG	GA	GG	AG	CG	AC	CC	GG	GG	GG
578	AG	AA	AG	GG	GG	GG	GG	GG	CC	CC	GG	GG	GG
579	GG	AA	AG	AG	AA	GG	GG	GG	CC	CC	GG	GG	GG
580	GG	AA	AG	GG	GA	GG	GG	CG	CC	CC	GG	GG	GG
581	GG	AA	AA	GG	AA	AG	GG	GG	CC	CC	GG	GG	GG
582	GG	AA	AA	GG	AA	GG	GG	GG	CC	CC	GG	GG	GG
583	GG	GA	GG	GG	GA	GG	AG	CG	CC	CC	GG	GG	GG
584	GG	AA	AG	GG	GA	GG	GG	GG	CC	CC	GG	GG	GG
585	AG	AA	AG	GG	GA	GG	GG	GG	CC	CC	GG	GG	GG
586	GG	GA	AG	GG	GG	GG	AG	GG	AC	CC	GG	GG	GG
587	GG	GA	AG	GG	GG	GG	AG	GG	AC	CC	GG	GG	GG
588	AG	GA	GG	GG	GG	GG	AG	GG	CC	CC	GG	GG	GG
589	AG	AA	AG	GG	GG	GG	GG	GG	CC	CC	GG	GG	GG
590	AG	GA	GG	GG	GG	GG	AG	GG	CC	CC	GG	GG	GG
591	AG	AA	GG	GG	GG	GG	GG	CG	CC	CC	GG	GG	GG
592	AG	AA	GG	GG	GG	GG	GG	CC	CC	CC	GG	GG	GG
593	GG	GA	AG	GG	AA	GG	AG	GG	CC	CC	GG	GG	GG
594	GG	AA	AG	GG	GA	GG	GG	CG	CC	CC	GG	GG	GG
595	AG	GA	GG	GG	GA	GG	AG	CG	CC	CC	GG	GG	GG
596	GG	AA	AA	GG	AA	AG	GG	GG	CC	CC	GG	GG	GG
597	GG	AA	AG	GG	GG	GG	GG	GG	CC	CC	GG	GG	GG
598	GG	AA	AA	GG	GA	GG	GG	GG	CC	CC	GG	GG	GG
599	GG	AA	AG	GG	GA	GG	GG	GG	CC	CC	GG	GG	GG
600	GG	GA	GG	GG	AA	GG	AG	CG	CC	CC	GG	GG	GG
601	GG	AA	GG	GG	AA	AG	GG	CG	AC	CC	GG	GG	GG
602	GG	AA	GG	GG	GA	GG	GG	CG	AC	CC	GG	GG	GG
603	AG	AA	GG	GG	GG	GG	GG	CC	CC	CC	GG	GG	GG
604	GG	AA	AA	GG	AA	AG	GG	GG	CC	CC	GG	AG	GG
605	GG	AA	AG	GG	GG	GG	GG	CG	CC	CC	GG	GG	GG
606	GG	AA	AA	GG	GA	AG	GG	GG	CC	CC	GG	GG	GG
607	AG	AA	AG	GG	GA	GG	GG	GG	CC	CC	GG	GG	GG
608	AG	AA	AG	GG	GA	AG	GG	GG	CC	CC	GG	GG	GG
609	GG	AA	AA	GG	AA	AG	GG	GG	CC	CC	GG	GG	GG
610	GG	AA	AG	GG	GA	GG	GG	CG	CC	CC	GG	GG	GG
611	GG	AA	AA	GG	AA	AA	GG	GG	CC	CC	GG	GG	GG
612	GG	AA	AA	GG	GA	AG	GG	GG	CC	CC	GG	GG	GG
613	GG	GA	AG	GG	GG	AG	GG	GG	CC	CC	GG	GG	GG
614	GG	GA	GG	GG	GA	GG	AG	CG	CC	CC	GG	GG	GG
615	AG	GA	GG	GG	GA	GG	GG	CG	CC	CC	GG	AG	GG
616	AG	AA	AG	AG	GG	GG	GG	GG	CC	CC	GG	GG	GG
617	GG	AA	AA	GG	GG	AG	GG	GG	CC	CC	GG	GG	GG
618	GG	GA	GG	GG	GA	GG	GG	CG	CC	CC	GG	AG	AG
619	GG	AA	AG	GG	GA	GG	GG	CG	CC	CC	GG	GG	GG
620	GG	AA	AA	GG	GA	GG	GG	GG	CC	CC	GG	AG	GG
621	GG	GA	AG	GG	GG	GG	GG	GG	CC	CC	GG	AG	GG
622	GG	GA	AG	GG	GA	GG	AG	GG	CC	CC	GG	GG	GG
623	GG	GA	AA	AG	GA	GG	GG	GG	CC	CC	GG	GG	GG
624	GG	GA	AG	GG	AA	AG	GG	GG	CC	CC	GG	GG	GG
625	GG	GA	GG	GG	GA	GG	GG	GG	CC	CC	GG	GG	GG
626	GG	GA	GG	GG	GA	AG	AG	CG	CC	CC	GG	GG	GG
627	GG	GA	AG	GG	AA	GG	AG	GG	CC	CC	GG	GG	GG
628	GG	GA	GG	GG	GA	AG	AG	CG	CC	CC	GG	GG	GG
629	GG	GA	GG	GG	AA	AG	AG	GG	CC	CC	GG	GG	GG
630	GG	AA	AG	GG	AA	AG	GG	GG	CC	CC	GG	GG	GG
631	GG	AA	AG	GG	AA	GG	GG	GG	AC	CC	GG	GG	GG
632	GG	AA	AG	GG	AA	AG	GG	GG	AC	CC	GG	GG	GG
633	GG	AA	AG	GG	GG	AA	GG	CG	CC	CC	GG	GG	GG
634	GG	AA	AG	GG	GA	AG	GG	CG	CC	CC	GG	GG	GG
635	GG	GA	AG	GG	AA	AG	GG	GG	CC	CC	GG	GG	GG
636	GG	GA	GG	GG	GA	GG	AG	CG	CC	CC	GG	GG	GG
637	GG	GG	AG	GG	AA	GG	AG	GG	AC	CC	GG	GG	GG
638	AG	AA	AG	GG	GA	GG	GG	CG	CC	CC	GG	GG	GG
639	AG	AA	GG	GG	GG	GG	GG	CC	CC	CC	GG	GG	GG
640	AG	AA	GG	GG	GG	GG	GG	CC	CC	CC	GG	GG	GG
641	GG	GA	GG	GG	AA	GG	AG	GG	CC	CC	GG	GG	GG
642	AG	AA	GG	GG	GG	AG	GG	CC	CC	CC	GG	GG	GG
643	GG	GA	AG	GG	AA	AG	AG	GG	CC	CC	GG	GG	GG
644	GG	GA	GG	GG	AA	GG	AG	GG	CC	CC	GG	GG	GG
645	GG	GA	AG	GG	GG	GG	GG	GG	CC	CC	GG	GG	GG
646	AG	GG	GG	GG	AA	GG	AA	CG	CC	CC	GG	GG	GG
647	GG	AA	AA	GG	AA	GG	GG	GG	AC	CC	GG	GG	GG
648	GG	AA	AA	GG	AA	GG	GG	GG	CC	CC	GG	GG	GG
649	AG	AA	AG	GG	GA	GG	GG	CG	CC	CC	GG	GG	GG
650	AG	GA	GG	GG	GA	GG	AG	CG	AC	CC	GG	GG	GG
651	GG	AA	AA	AG	AA	GG	GG	GG	CC	CC	GG	GG	GG
652	AG	AA	AG	GG	GA	AG	GG	GG	CC	CC	GG	GG	GG
653	AG	GA	GG	GG	GA	GG	AG	GG	CC	CC	GG	GG	GG
654	GG	AA	AG	GG	GA	GG	GG	CG	CC	CC	GG	GG	GG
655	GG	GA	AG	GG	GA	GG	AG	GG	CC	CC	GG	GG	GG
656	GG	AA	AA	AG	GA	GG	GG	GG	CC	CC	GG	GG	GG
657	GG	AA	AG	GG	AA	GG	GG	GG	CC	CC	GG	GG	GG
658	GG	GA	GG	GG	GA	GG	AG	GG	CC	CC	GG	GG	GG
659	GG	GA	AG	GG	GA	GG	AG	GG	CC	CC	GG	GG	GG
660	GG	GG	GG	GG	GA	GG	AG	GG	CC	CC	GG	GG	GG
661	GG	AA	AG	GG	AA	GG	GG	GG	CC	CC	GG	GG	GG
662	AG	AA	AG	GG	GG	AG	GG	GG	CC	CC	GG	GG	GG
663	GG	GA	AG	GG	GG	GG	GG	GG	CC	CC	GG	AG	GG
664	GG	AA	AA	GG	GA	GG	GG	GG	CC	CC	GG	AG	GG
665	GG	GA	AG	GG	GA	AG	AG	CG	AC	CC	GG	GG	GG
666	GG	GG	GG	AG	GG	GG	AG	CG	CC	CC	GG	GG	GG
667	GG	GG	GG	GG	GG	AG	AG	CG	CC	CC	GG	GG	GG
668	GG	GA	AA	GG	GA	GG	GG	GG	CC	CC	GG	GG	GG
669	GG	AA	GG	GG	AA	AG	GG	GG	CC	CC	GG	GG	GG
670	GG	AA	GG	GG	AA	AG	GG	GG	CC	CC	GG	GG	GG
671	GG	AA	AG	GG	AA	AG	GG	GG	CC	CC	GG	GG	GG
672	AG	GA	GG	GG	GA	AA	AG	GG	CC	CC	GG	GG	GG
673	GG	AA	AG	GG	GA	AG	GG	GG	CC	CC	GG	GG	GG
674	GG	AA	AA	AG	GG	GG	GG	GG	CC	CC	GG	GG	GG
675	GG	AA	AA	GG	GA	GG	GG	GG	CC	CC	GG	GG	GG
676	GG	AA	AA	GG	GG	GG	GG	GG	CC	CC	GG	GG	GG
677	GG	AA	AA	GG	GA	GG	GG	GG	CC	CC	GG	GG	GG
678	GG	AA	AG	GG	GG	GG	GG	GG	CC	CC	GG	GG	GG
679	GG	AA	AG	GG	GA	GG	GG	CG	CC	CC	GG	GG	GG
680	GG	AA	AA	AG	AA	GG	GG	GG	CC	CC	GG	GG	GG
681	GG	AA	AG	GG	GA	GG	GG	CG	CC	CC	GG	GG	GG
682	AG	GA	AG	AG	AA	GG	AG	CG	CC	CC	GG	GG	GG
683	GG	AA	AG	GG	AA	AG	GG	GG	CC	GC	GG	GG	GG
684	AG	GA	GG	GG	GG	GG	GG	GG	AC	CC	GG	GG	GG
685	GG	GG	GG	GG	AA	GG	AA	GG	CC	CC	GG	GG	GG
686	GG	GA	AG	GG	GA	GG	GG	GG	CC	CC	GG	GG	GG
687	GG	AA	AG	GG	GA	GG	GG	CG	CC	CC	GG	GG	GG
688	AG	AA	GG	GG	GG	GG	GG	CG	CC	CC	GG	GG	GG
689	GG	AA	AG	GG	GG	GG	GG	CC	CC	CC	GG	GG	GG
690	AG	AA	AG	GG	GG	GG	GG	CG	CC	CC	GG	GG	GG
691	GG	GG	AG	GG	GA	GG	AA	GG	CC	CC	GG	GG	GG
692	GG	AA	AG	GG	GA	GG	GG	CG	CC	CC	GG	GG	AG
693	AG	GA	GG	GG	GA	GG	AG	GG	CC	CC	GG	GG	GG
694	AG	AA	AG	GG	GG	GG	GG	GG	CC	CC	GG	GG	GG
695	GG	AA	AG	GG	GG	GG	GG	GG	CC	CC	GG	GG	GG
696	GG	AA	AG	GG	GA	GG	GG	CG	CC	CC	GG	GG	AG
697	GG	GA	AG	AG	GA	GG	AG	GG	CC	CC	GG	GG	GG
698	GG	GG	GG	AG	AA	AG	AA	GG	CC	CC	GG	GG	GG
699	GG	AA	AG	GG	GG	GG	GG	CC	CC	CC	GG	GG	GG
700	GG	AA	AG	GG	GG	GG	GG	GG	CC	CC	GG	GG	GG
701	GG	GA	AG	GG	GA	AG	GG	GG	CC	CC	GG	GG	GG
702	GG	GA	AG	GG	GA	GG	AG	GG	AC	CC	GG	GG	GG
703	GG	GA	GG	GG	AA	GG	GG	GG	CC	CC	GG	GG	GG
704	GG	GA	GG	GG	AA	GG	AG	CG	CC	CC	GG	GG	AG
705	GG	AA	AA	GG	GG	GG	GG	GG	CC	CC	GG	GG	GG
706	GG	GA	AG	GG	GA	GG	AG	GG	CC	CC	GG	GG	GG
707	GG	AA	AG	GG	GA	GG	GG	GG	CC	CC	GG	GG	GG
708	GG	AA	AA	GG	AA	GG	GG	GG	CC	CC	GG	GG	GG
709	GG	GA	GG	GG	GA	GG	AG	GG	CC	CC	GG	GG	GG
710	AG	AA	AG	GG	GA	GG	GG	GG	CC	CC	GG	GG	GG
711	AG	AA	GG	GG	GG	GG	GG	CC	CC	CC	GG	GG	GG
712	GG	AA	AG	GG	GA	AG	GG	GG	CC	CC	GG	GG	GG
713	GG	AA	AG	GG	GA	GG	GG	GG	CC	CC	GG	GG	GG
714	GG	AA	AG	GG	GA	GG	GG	GG	CC	CC	GG	GG	GG
715	GG	GA	GG	GG	GA	GG	AG	GG	CC	CC	GG	GG	GG
716	AG	AA	AG	GG	GA	GG	GG	GG	CC	CC	GG	GG	GG
717	AG	GA	GG	GG	GA	GG	GG	GG	CC	CC	GG	GG	GG
718	GG	GA	GG	GG	AA	AG	GG	GG	CC	CC	GG	AG	GG
719	GG	AA	AA	GG	AA	AA	GG	GG	CC	CC	GG	GG	GG
720	GG	AA	AG	GG	GG	GG	GG	CG	CC	CC	GG	GG	GG
721	AG	AA	AG	GG	GA	GG	GG	GG	CC	CC	GG	GG	GG
722	GG	AA	AA	GG	GA	GG	GG	GG	CC	CC	GG	GG	GG
723	GG	GA	AG	GG	GA	GG	GG	GG	CC	CC	GG	GG	GG
724	GG	GA	AG	GG	GA	GG	GG	GG	CC	CC	GG	GG	GG
725	GG	GA	AG	GG	AA	GG	GG	GG	CC	CC	GG	GG	GG
726	GG	AA	AA	GG	AA	AG	GG	GG	CC	CC	GG	GG	GG
727	GG	AA	AA	GG	GA	GG	GG	GG	CC	GC	GG	GG	GG
728	GG	GA	GG	GG	GA	GG	GG	CG	CC	CC	GG	GG	GG
729	GG	GA	GG	GG	GA	GG	GG	CG	CC	CC	GG	GG	GG
730	GG	AA	AG	GG	GG	GG	GG	CG	CC	CC	GG	GG	GG
731	GG	AA	AA	GG	GG	GG	GG	GG	CC	CC	GG	GG	GG
732	GG	AA	AA	AG	GG	GG	GG	GG	CC	GC	GG	GG	GG
733	GG	AA	AG	GG	GA	GG	GG	CG	CC	CC	GG	GG	GG
734	GG	GA	AG	GG	GA	GG	GG	GG	CC	CC	GG	GG	GG
735	GG	AA	AA	GG	GG	GG	GG	GG	CC	CC	GG	GG	GG
736	GG	GA	GG	GG	GA	GG	GG	CG	CC	CC	GG	GG	GG
737	AG	GA	GG	GG	GA	GG	GG	GG	CC	CC	GG	GG	GG
738	GG	AA	AG	GG	AA	GG	GG	CG	AC	CC	GG	GG	AG
739	GG	AA	AG	AG	AA	GG	GG	CG	CC	CC	GG	GG	AG
740	AG	AA	AG	GG	GG	GG	GG	GG	AC	CC	GG	AG	GG
741	GG	AA	AA	GG	GG	GG	GG	GG	CC	CC	GG	GG	GG
742	GG	AA	GG	GG	AA	GG	GG	CG	CC	CC	GG	GG	GG
743	GG	AA	GG	GG	GA	GG	GG	CG	CC	CC	GG	GG	GG
744	GG	AA	AG	GG	AA	GG	GG	CG	CC	CC	GG	GG	GG
745	GG	AA	GG	GG	GA	GG	GG	CG	CC	CC	GG	GG	GG
746	GG	AA	GG	GG	GA	GG	GG	CC	CC	CC	GG	GG	GG
747	GG	AA	GG	GG	GA	GG	GG	CG	CC	CC	GG	GG	GG
748	AG	AA	AG	GG	GA	GG	GG	CG	AC	CC	GG	GG	GG
749	AG	AA	GG	GG	GA	GG	GG	CG	CC	CC	GG	GG	GG
750	GG	AA	AA	GG	GA	GG	GG	GG	AC	CC	GG	GG	GG
751	GG	AA	AG	GG	AA	AG	GG	CG	CC	CC	GG	GG	GG
752	GG	AA	AG	GG	AA	AG	GG	CG	CC	CC	GG	GG	GG
753	GG	AA	AA	GG	GA	GG	GG	GG	CC	CC	GG	GG	GG
754	AG	AA	AG	GG	GA	GG	GG	GG	CC	CC	GG	GG	GG
755	AG	AA	GG	GG	GG	GG	GG	CG	CC	CC	GG	GG	AG
756	GG	AA	AG	AG	GG	GG	GG	CG	CC	CC	GG	GG	GG
757	GG	GA	AG	GG	GA	AG	AG	GG	CC	CC	GG	GG	GG
758	GG	AA	AG	GG	AA	GG	GG	CG	CC	CC	GG	GG	GG
759	GG	GA	GG	GG	GA	AG	GG	CG	CC	CC	GG	GG	GG
760	AG	AA	GG	GG	GG	GG	GG	CG	CC	CC	GG	GG	GG
761	GG	AA	AG	GG	AA	AG	GG	CG	CC	CC	GG	GG	GG
762	GG	GG	AG	AG	AA	AG	AG	GG	AC	CC	GG	GG	GG
763	GG	GA	GG	AG	GA	GG	AG	CG	CC	CC	GG	GG	GG
764	AG	GA	AG	GG	GA	AA	AG	GG	CC	CC	GG	GG	GG
765	GG	GG	AG	GG	GA	AG	AG	GG	CC	CC	GG	GG	GG
766	GG	GA	AG	GG	AA	GG	AG	GG	CC	CC	GG	GG	GG
767	GG	AA	AG	GG	GA	AG	GG	CG	AC	CC	GG	GG	GG
768	GG	AA	GG	GG	AA	AG	GG	CG	CC	CC	GG	GG	GG
769	GG	GA	GG	GG	AA	AG	AG	CG	CC	CC	GG	GG	GG
770	GG	GA	AG	GG	AA	AA	AG	GG	AA	CC	GG	GG	GG
771	GG	GA	AG	GG	AA	AA	AG	GG	AC	CC	GG	GG	GG
772	GG	GA	AG	GG	AA	AG	GG	GG	CC	GC	GG	GG	GG
773	GG	GG	GG	GG	AA	AG	GG	GG	CC	GC	GG	GG	GG
774	GG	GA	AG	AG	GA	GG	AG	GG	CC	CC	GG	GG	GG
775	GG	GA	AG	GG	GA	AG	AG	GG	CC	GC	GG	GG	GG
776	GG	AA	AA	GG	GG	AG	GG	GG	CC	CC	GG	GG	GG
777	GG	GA	AG	GG	GA	GG	GG	GG	AC	CC	GG	GG	GG
778	AG	AA	AG	AG	GA	AG	GG	GG	CC	CC	GG	GG	GG
779	GG	AA	AA	GG	AA	AG	GG	GG	AA	CC	GG	GG	GG
780	GG	GA	AG	GG	GA	AG	AG	GG	CC	CC	GG	GG	GG
781	GG	GA	AG	GG	GA	GG	GG	CG	CC	CC	AG	GG	GG
782	GG	GA	AA	GG	GA	GG	GG	GG	CC	CC	AG	GG	GG
783	GG	GA	AG	GG	GA	GG	GG	CG	CC	CC	GG	GG	GG
784	GG	GA	AG	AG	GA	AG	AG	GG	CC	CC	GG	GG	GG
785	GG	GG	AG	GG	GA	GG	AA	GG	AC	CC	GG	GG	GG
786	GG	AA	AA	GG	GG	AA	GG	GG	CC	GC	GG	GG	GG
787	GG	GA	GG	GG	GA	GG	AG	CG	CC	CC	GG	GG	GG
788	NA	NA	NA	NA	NA	NA	NA	NA	NA	NA	NA	NA	NA
789	GG	AA	AG	GG	GA	GG	GG	CG	CC	CC	GG	GG	GG
790	GG	GA	GG	GG	GA	AG	AG	CG	AC	CC	GG	GG	GG
791	GG	AA	AG	GG	GA	GG	GG	CG	CC	CC	GG	GG	GG
792	GG	AA	GG	GG	AA	GG	GG	CC	CC	CC	GG	GG	AG
793	GG	AA	AG	GG	GA	GG	GG	CG	CC	CC	GG	GG	AG
794	GG	AA	AA	GG	GG	GG	GG	GG	CC	CC	GG	GG	GG
795	GG	GA	GG	GG	GA	GG	AG	CG	CC	CC	GG	GG	GG
796	GG	AA	AG	GG	AA	GG	GG	CG	CC	CC	GG	GG	AG
797	GG	AA	AG	GG	GG	GG	GG	CG	CC	CC	GG	AG	GG
798	AG	GG	GG	GG	AA	AG	AA	CG	CC	CC	GG	GG	GG
799	GG	GA	GG	GG	AA	GG	AG	CG	CC	CC	GG	GG	AG
800	GG	GA	AG	GG	GA	GG	AG	GG	CC	CC	GG	GG	GG
801	GG	AA	AG	AA	GA	GG	GG	GG	CC	CC	GG	GG	GG
802	GG	GG	GG	GG	AA	AG	AA	GG	CC	CC	GG	GG	GG
803	GG	AA	AA	GG	GA	AG	GG	GG	CC	CC	GG	GG	GG
804	GG	AA	AA	GG	GA	GG	GG	GG	CC	CC	GG	GG	GG
805	GG	GA	AG	GG	AA	AA	AG	GG	CC	CC	GG	GG	GG
806	GG	GA	AG	GG	GA	GG	GG	GG	AC	CC	GG	GG	GG
807	GG	GA	AG	GG	AA	GG	AG	GG	CC	CC	GG	GG	GG
808	GG	GA	AG	GG	AA	AG	AG	GG	CC	CC	GG	GG	GG
809	GG	AA	AA	GG	AA	GG	GG	GG	CC	CC	GG	GG	GG
810	AG	AA	GG	GG	GA	GG	GG	CG	CC	CC	GG	GG	GG
811	GG	AA	AA	GG	GA	GG	GG	GG	CC	CC	GG	GG	GG
812	GG	GA	AG	GG	GA	GG	AG	GG	CC	CC	GG	GG	GG
813	GG	GA	AG	GG	AA	GG	AG	GG	CC	CC	GG	GG	GG
814	GG	GA	GG	GG	GA	GG	AG	CG	CC	CC	GG	GG	GG
815	GG	AA	AG	AG	GA	GG	GG	CG	CC	CC	GG	AG	GG
816	GG	AA	AA	AG	GA	GG	GG	GG	CC	CC	GG	GG	GG
817	GG	AA	AA	GG	GA	GG	GG	GG	CC	CC	GG	GG	GG
818	GG	AA	AA	AG	GG	GG	GG	GG	CC	CC	GG	GG	GG
819	GG	AA	AG	AG	AA	GG	GG	GG	CC	CC	GG	GG	GG
820	GG	AA	AA	GG	GA	GG	GG	GG	AC	CC	GG	AG	GG
821	GG	GA	AG	GG	AA	GG	GG	GG	CC	CC	GG	GG	GG
822	GG	AA	GG	GG	GG	GG	GG	CC	CC	CC	GG	GG	GG
823	GG	GA	GG	GG	GA	GG	AG	CG	CC	CC	GG	GG	GG
824	GG	GA	GG	GG	GA	GG	GG	GG	AC	CC	GG	GG	GG
825	GG	AA	AA	GG	AA	GG	GG	GG	CC	CC	GG	GG	GG
826	GG	AA	AA	GG	AA	GG	GG	GG	CC	CC	GG	GG	GG
827	GG	AA	AG	GG	GG	GG	GG	CG	AC	CC	GG	GG	GG
828	GG	AA	AG	GG	GG	AG	GG	CG	AC	GC	GG	GG	GG
829	GG	AA	AG	GG	GG	GG	GG	CG	CC	CC	GG	GG	GG
830	GG	AA	AA	GG	GA	GG	GG	GG	CC	CC	GG	GG	GG
831	GG	GA	AA	AG	GA	GG	GG	GG	CC	CC	GG	GG	GG
832	GG	GA	AA	AG	GA	GG	GG	GG	CC	CC	GG	GG	GG
833	GG	AA	AG	AG	AA	GG	GG	GG	CC	CC	GG	GG	GG
834	GG	AA	AG	GG	GG	AG	GG	CG	CC	CC	GG	GG	GG
835	GG	GA	AG	AG	AA	GG	GG	GG	CC	CC	GG	GG	GG
836	GG	GA	AG	AG	AA	GG	GG	GG	CC	CC	GG	GG	GG
837	GG	AA	AA	GG	GA	GG	GG	GG	AC	CC	GG	GG	GG
838	GG	AA	AA	GG	GA	GG	GG	GG	CC	CC	GG	GG	GG
839	GG	GA	AG	GG	GA	AG	GG	CG	CC	CC	GG	AG	GG
840	GG	AA	AG	AG	GG	GG	GG	CG	CC	CC	GG	GG	GG
841	GG	AA	GG	AG	GA	GG	GG	CC	CC	CC	GG	GG	AG
842	GG	GA	AG	GG	AA	GG	AG	GG	AC	CC	GG	GG	GG
843	GG	GA	AG	GG	AA	GG	AG	GG	CC	CC	GG	GG	GG
844	GG	AA	AG	GG	AA	GG	GG	GG	CC	CC	GG	GG	GG
845	GG	AA	AG	AG	AA	GG	GG	GG	CC	CC	GG	GG	GG
846	GG	GA	AG	GG	AA	GG	AG	GG	CC	CC	GG	GG	GG
847	GG	GG	AG	GG	AA	GG	AG	GG	AC	CC	GG	GG	GG
848	GG	GA	AG	GG	AA	GG	AG	GG	AC	CC	GG	GG	GG
849	GG	GA	AG	GG	AA	GG	GG	CG	AC	CC	GG	GG	GG
850	GG	GA	AG	AG	AA	GG	AG	GG	CC	CC	GG	GG	GG
851	GG	GG	GG	GG	GA	GG	AA	GG	CC	CC	GG	GG	GG
852	GG	AA	AG	AG	AA	GG	GG	CG	CC	CC	GG	GG	GG
853	GG	AA	AG	GG	AA	GG	GG	CG	CC	CC	GG	GG	GG
854	GG	AA	AG	GG	AA	GG	GG	CG	AC	CC	GG	GG	GG
855	GG	GA	AG	AG	AA	GG	GG	GG	AC	CC	GG	GG	GG
856	AG	GA	AG	GG	AA	GG	AG	CG	AC	CC	GG	GG	GG
857	AG	GA	GG	GG	AA	GG	AG	CC	CC	CC	GG	GG	GG
858	AG	AA	GG	GG	GG	AG	GG	CG	CC	CC	GG	GG	GG
859	GG	GA	GG	GG	GA	GG	AG	CG	CC	CC	GG	GG	GG
860	GG	GA	GG	GG	GA	GG	AG	GG	CC	CC	GG	GG	GG
861	GG	GA	AG	GG	AA	GG	AG	GG	CC	CC	GG	GG	GG
862	AG	AA	GG	GG	GA	GG	GG	CG	CC	CC	GG	GG	AG
863	AG	AA	AG	GG	GA	GG	GG	GG	CC	CC	GG	GG	GG
864	GG	GA	GG	GG	AA	AG	AG	CG	CC	GC	GG	GG	AG
865	GG	AA	AG	GG	AA	GG	GG	CG	CC	CC	GG	GG	GG
866	GG	AA	AG	GG	AA	GG	GG	GG	CC	CC	GG	GG	GG
867	GG	AA	AG	GG	AA	GG	GG	CG	CC	CC	GG	GG	AG
868	GG	GA	AG	GG	AA	AG	GG	GG	CC	CC	GG	GG	GG
869	GG	AA	AG	GG	GG	AG	GG	CG	CC	CC	GG	GG	GG
870	GG	GG	GG	GG	GA	GG	AG	GG	CC	CC	GG	GG	GG
871	GG	AA	AA	GG	GA	GG	GG	GG	CC	CC	GG	GG	GG
872	GG	GA	AG	GG	AA	AG	AG	GG	CC	CC	GG	GG	GG
873	GG	GA	AG	GG	GA	AG	GG	GG	CC	CC	GG	GG	GG
874	GG	GA	AG	GG	GA	AG	GG	GG	CC	CC	GG	GG	GG
875	GG	AA	AA	GG	AA	AG	GG	GG	CC	CC	GG	GG	GG
876	GG	AA	AG	GG	AA	AG	GG	GG	CC	CC	GG	GG	GG
877	GG	GA	GG	GG	GA	GG	AG	CG	CC	CC	GG	GG	GG
878	GG	AA	AG	AG	GA	GG	GG	GG	CC	CC	GG	GG	GG
879	GG	GA	GG	GG	AA	GG	AG	CG	AC	CC	GG	GG	GG
880	GG	AA	AG	AG	GA	GG	GG	GG	AC	CC	GG	GG	GG
881	GG	AA	AG	GG	GA	GG	GG	GG	AC	CC	GG	GG	GG
882	GG	AA	GG	GG	GA	AG	GG	CC	CC	CC	GG	GG	GG
883	GG	GA	GG	GG	AA	GG	AG	CG	CC	CC	GG	GG	GG
884	GG	AA	GG	GG	GA	GG	GG	CC	CC	CC	GG	GG	GG
885	GG	AA	AG	AG	GA	GG	GG	GG	AC	CC	GG	GG	GG
886	GG	GA	GG	GG	AA	GG	AG	CG	CC	CC	GG	GG	GG
887	GG	AA	AG	GG	AA	GG	GG	GG	CC	CC	GG	GG	GG
888	AG	AA	AG	GG	GG	GG	GG	GG	CC	CC	GG	GG	GG
889	GG	AA	AA	GG	GA	GG	GG	GG	AC	CC	GG	GG	GG
890	GG	AA	AG	GG	GA	GG	GG	GG	CC	CC	GG	GG	GG
891	GG	GA	GG	GG	GA	GG	GG	CG	CC	CC	GG	GG	AG
892	GG	GA	GG	GG	GA	GG	GG	CG	CC	CC	GG	GG	AG
893	GG	GA	GG	GG	AA	GG	GG	CG	CC	CC	GG	GG	GG
894	GG	AA	AG	GG	GA	GG	GG	CG	CC	CC	GG	GG	GG
895	GG	GA	GG	GG	AA	GG	GG	CG	CC	CC	GG	GG	GG
896	GG	GA	GG	GG	GA	GG	AG	CG	CC	CC	GG	GG	GG
897	GG	GA	AG	GG	GA	GG	AG	GG	CC	CC	GG	GG	GG
898	GG	GA	GG	GG	AA	GG	GG	CG	CC	CC	GG	GG	GG
899	GG	GG	GG	GG	AA	GG	AG	GG	CC	CC	GG	GG	GG
900	GG	GA	GG	GG	AA	GG	GG	CG	CC	CC	GG	GG	GG
901	GG	GG	GG	GG	AA	GG	AG	GG	CC	CC	GG	GG	GG
902	GG	AA	AA	GG	GG	AA	GG	GG	CC	CC	GG	GG	GG
903	GG	AA	AA	GG	AA	GG	GG	GG	CC	CC	GG	GG	GG
904	GG	AA	AA	GG	GG	AG	GG	GG	CC	CC	GG	GG	GG
905	GG	AA	AG	GG	AA	GG	GG	GG	CC	CC	GG	GG	GG
906	GG	AA	GG	GG	GA	GG	GG	CG	CC	CC	GG	GG	GG
907	GG	AA	AG	GG	GA	GG	GG	CG	CC	CC	GG	GG	GG
908	GG	AA	AG	GG	GG	AG	GG	GG	CC	CC	GG	GG	GG
909	GG	AA	GG	GG	GA	GG	GG	CG	CC	CC	GG	GG	GG
910	GG	AA	AG	GG	GG	AG	GG	GG	CC	CC	GG	GG	GG
911	GG	GA	AG	GG	AA	AG	AG	GG	CC	CC	GG	GG	GG
912	AG	AA	GG	GG	GG	GG	GG	CG	CC	CC	GG	GG	GG
913	GG	AA	AA	GG	AA	AG	GG	GG	CC	CC	GG	GG	GG
914	GG	GG	GG	GG	GG	GG	AA	GG	CC	CC	GG	GG	GG
915	GG	AA	AA	GG	GG	GG	GG	GG	CC	CC	GG	GG	GG
916	AG	AA	GG	AG	GG	GG	GG	GG	CC	CC	GG	GG	GG
917	AG	AA	GG	AG	GG	GG	GG	CG	CC	CC	GG	GG	GG
918	GG	AA	AG	GG	GG	GG	GG	CG	CC	CC	GG	GG	GG
919	GG	GG	GG	AG	AA	GG	AG	GG	CC	CC	GG	GG	GG
920	GG	AA	AG	AG	GA	GG	GG	GG	CC	CC	GG	GG	GG
921	GG	AA	GG	GG	AA	GG	GG	CG	CC	CC	GG	GG	GG
922	AG	AA	AG	GG	GA	GG	GG	CG	CC	CC	GG	GG	GG
923	GG	GA	AA	AG	AA	GG	AG	GG	CC	CC	GG	GG	GG
924	GG	AA	AG	AG	GG	AA	GG	GG	CC	CC	GG	GG	GG
925	GG	GA	AG	GG	AA	GG	GG	GG	CC	CC	GG	GG	GG
926	GG	AA	AA	GG	AA	AG	GG	GG	CC	CC	GG	GG	GG
927	AG	GG	GG	GG	GA	AG	AA	CG	CC	CC	GG	GG	GG
928	GG	GA	GG	GG	GA	AG	AG	CG	CC	CC	GG	GG	GG
929	GG	GA	GG	GG	GG	GG	GG	CG	CC	CC	GG	GG	GG
930	GG	AA	AA	GG	GG	AG	GG	GG	CC	CC	GG	GG	GG
931	GG	AA	AG	GG	GG	GG	GG	GG	CC	CC	GG	GG	GG
932	GG	GG	GG	GG	GA	AG	AA	GG	CC	CC	GG	GG	GG
933	GG	GA	AG	GG	GA	AG	AG	GG	CC	CC	GG	GG	GG
934	GG	AA	AG	GG	GG	GG	GG	GG	CC	CC	GG	GG	GG
935	AG	AA	AG	GG	GA	GG	GG	GG	CC	CC	GG	GG	GG
936	GG	GA	AG	GG	AA	GG	AG	GG	CC	CC	GG	GG	GG
937	GG	GA	AG	GG	AA	GG	AG	GG	CC	CC	GG	GG	GG
938	GG	AA	AG	GG	GG	GG	GG	GG	CC	CC	GG	GG	GG
939	AG	AA	AG	GG	GA	GG	GG	GG	CC	CC	GG	GG	GG
940	AG	AA	GG	GG	GA	GG	GG	CG	CC	CC	GG	GG	GG
941	GG	AA	AG	GG	GA	GG	GG	CG	AC	CC	GG	GG	GG
942	GG	GA	AG	GG	GA	GG	AG	GG	CC	CC	GG	AG	GG
943	GG	AA	AG	GG	GA	GG	GG	GG	CC	CC	GG	GG	GG
944	GG	AA	GG	GG	AA	GG	GG	CG	CC	CC	GG	GG	GG
945	AG	GA	AG	GG	GA	GG	AG	CG	CC	CC	GG	GG	GG
946	GG	AA	AG	GG	GA	GG	GG	GG	CC	CC	GG	GG	GG
947	GG	AA	AA	GG	GA	GG	GG	GG	AC	CC	GG	GG	GG
948	GG	AA	AG	GG	GA	GG	GG	GG	AC	CC	GG	GG	GG
949	GG	AA	AG	GG	GG	GG	GG	GG	CC	CC	GG	GG	GG
950	GG	AA	AA	GG	GG	GG	GG	GG	CC	CC	GG	GG	GG
951	GG	GA	AG	AG	GA	GG	GG	GG	CC	CC	GG	GG	GG
952	GG	GA	AG	AG	GA	GG	GG	GG	CC	CC	GG	GG	GG
953	AG	AA	GG	GG	AA	GG	GG	GG	AC	CC	GG	GG	GG
954	GG	GA	GG	GG	AA	GG	GG	GG	CC	CC	GG	GG	GG
955	GG	AA	GG	GG	GG	GG	GG	GG	CC	CC	GG	GG	GG
956	GG	GA	AG	GG	AA	GG	AG	GG	CC	CC	GG	GG	GG
957	GG	AA	AG	GG	GA	GG	GG	GG	CC	CC	GG	GG	GG
958	GG	GA	GG	GG	AA	GG	AG	GG	CC	CC	GG	GG	GG
959	AG	AA	GG	GG	GG	GG	GG	GG	CC	CC	GG	GG	GG
960	GG	GA	AG	GG	AA	GG	AG	GG	CC	CC	GG	GG	GG
961	AG	AA	GG	GG	GG	GG	GG	GG	CC	CC	GG	GG	GG
962	GG	AA	AA	GG	AA	AG	GG	GG	AC	CC	GG	GG	GG
963	GG	AA	AA	GG	AA	GG	GG	GG	AC	CC	GG	GG	GG
964	AG	GA	GG	GG	AA	GG	AG	GG	CC	CC	GG	GG	GG
965	GG	GA	AG	GG	AA	AG	AG	GG	CC	CC	GG	GG	GG
966	GG	GA	AG	GG	GA	GG	AG	GG	AC	CC	GG	GG	GG
967	GG	GA	AG	GG	AA	GG	AG	GG	CC	CC	GG	GG	GG
968	AG	AA	AG	GG	GA	GG	GG	GG	CC	CC	GG	GG	GG
969	NA	NA	NA	NA	NA	NA	NA	NA	NA	NA	NA	NA	NA
970	GG	GA	GG	GG	GA	GG	GG	CG	CC	CC	GG	GG	GG
971	NA	NA	NA	NA	NA	NA	NA	NA	NA	NA	NA	NA	NA
972	AG	AA	GG	AG	GA	GG	GG	GG	CC	CC	GG	AG	GG
973	GG	AA	AG	AG	GG	GG	GG	GG	CC	CC	GG	GG	GG
974	AG	AA	GG	AG	GA	GG	GG	GG	CC	CC	GG	GG	GG
975	GG	GA	AG	GG	AA	AG	GG	GG	CC	CC	GG	GG	GG
976	GG	AA	AG	GG	GG	GG	GG	CG	CC	CC	GG	GG	GG
977	GG	AA	AA	GG	GA	GG	GG	GG	CC	CC	GG	GG	GG
978	GG	AA	AG	GG	AA	AG	GG	CG	CC	CC	GG	GG	GG
979	GG	AA	AG	GG	AA	AG	GG	CG	CC	CC	GG	GG	GG
980	GG	GA	AG	GG	AA	AA	AG	GG	CC	CC	GG	GG	GG
981	GG	GA	AG	GG	AA	GG	AG	GG	CC	CC	GG	GG	GG
982	AG	AA	AG	AG	GA	AG	GG	CG	CC	CC	GG	GG	GG
983	GG	GG	GG	GG	AA	GG	AG	GG	CC	CC	GG	GG	GG
984	GG	AA	AG	GG	GA	AG	GG	CG	CC	CC	GG	GG	GG
985	AG	GA	GG	GG	GA	GG	GG	CG	CC	CC	GG	GG	GG
986	GG	AA	AA	GG	GA	GG	GG	GG	CC	CC	GG	GG	GG
987	GG	AA	AG	GG	GA	AG	GG	GG	CC	CC	GG	GG	GG
988	GG	GA	AA	GG	GA	AG	GG	GG	CC	CC	GG	GG	GG
989	GG	GA	GG	GG	GA	AG	AG	CG	CC	CC	GG	GG	GG
990	GG	GA	GG	GG	GA	AG	AG	CG	CC	CC	GG	GG	GG
991	GG	GG	GG	GG	AA	AG	AG	GG	CC	CC	GG	GG	GG
992	GG	GA	AG	GG	GA	GG	GG	GG	CC	CC	GG	GG	GG
993	GG	GA	AA	GG	GA	GG	AG	GG	CC	CC	GG	GG	GG
994	GG	GA	AG	GG	AA	GG	AG	GG	CC	CC	GG	GG	GG
995	GG	GA	AG	GG	GA	GG	AG	GG	AC	CC	GG	GG	GG
996	GG	GA	AG	GG	GA	GG	AG	GG	CC	CC	GG	GG	GG
997	GG	GA	AG	GG	GA	AG	AG	GG	AC	CC	GG	GG	GG
998	GG	AA	AA	AG	AA	GG	GG	GG	CC	CC	GG	GG	GG
999	GG	GG	GG	GG	GA	GG	AA	GG	CC	CC	GG	GG	GG
1000	GG	GA	AG	GG	AA	GG	AG	GG	CC	CC	GG	GG	GG
1001	GG	AA	AA	GG	GA	GG	GG	GG	CC	CC	GG	GG	GG
1002	GG	AA	GG	GG	GG	GG	GG	CG	CC	CC	GG	GG	GG
1003	GG	AA	AG	GG	GA	GG	GG	GG	CC	CC	GG	GG	GG
1004	GG	AA	GG	GG	GG	GG	GG	CG	CC	CC	GG	GG	GG
1005	GG	AA	AG	GG	GA	GG	GG	GG	CC	CC	GG	GG	GG
1006	GG	GA	GG	GG	GA	GG	AG	GG	CC	CC	GG	GG	GG
1007	GG	GA	AG	AG	AA	GG	AG	GG	CC	CC	GG	GG	GG
1008	GG	GA	GG	GG	GG	GG	AG	GG	CC	CC	GG	GG	GG
1009	GG	NA	NA	GG	AA	AG	GG	GG	AC	CC	GG	GG	GG
1010	GG	AA	AA	GG	AA	GG	GG	GG	CC	CC	GG	GG	GG
1011	GG	GA	AG	GG	GG	AG	AG	GG	CC	CC	GG	GG	GG
1012	GG	AA	AG	GG	GG	GG	GG	CG	CC	CC	GG	GG	GG
1013	AG	GA	GG	AG	GG	GG	AG	GG	CC	CC	GG	GG	GG
1014	GG	GA	AG	GG	GG	GG	AG	GG	AC	CC	GG	GG	GG
1015	GG	AA	AG	GG	GA	GG	GG	CG	CC	CC	GG	GG	GG
1016	AG	GA	GG	GG	GG	GG	AG	GG	CC	CC	GG	GG	GG
1017	GG	AA	AG	GG	GA	GG	GG	CG	CC	CC	GG	GG	GG
1018	GG	GA	GG	GG	AA	GG	GG	GG	CC	CC	GG	GG	GG
1019	GG	GA	AG	GG	GA	GG	GG	GG	CC	CC	GG	GG	GG
1020	GG	GA	AG	GG	GA	GG	GG	GG	CC	CC	GG	GG	GG
1021	GG	GA	AG	GG	AA	GG	AG	GG	AC	CC	GG	GG	GG
1022	GG	AA	AG	GG	GA	GG	GG	CG	CC	CC	GG	GG	GG
1023	GG	GA	GG	GG	GG	GG	AG	CG	CC	CC	GG	GG	GG
1024	GG	GA	GG	GG	GA	GG	AG	CG	CC	CC	GG	GG	GG
1025	GG	GA	GG	GG	AA	GG	GG	GG	CC	CC	GG	GG	GG
1026	GG	GA	GG	GG	AA	AG	AG	GG	CC	CC	GG	GG	GG
1027	GG	GA	GG	GG	AA	AG	AG	GG	AC	CC	GG	GG	GG
1028	GG	GA	GG	GG	AA	AA	AG	GG	AC	CC	GG	GG	GG
1029	AG	AA	AG	GG	GG	GG	GG	GG	CC	CC	GG	GG	GG
1030	GG	GA	AG	GG	GA	GG	AG	GG	CC	CC	GG	GG	GG
1031	AG	AA	GG	GG	GA	GG	GG	GG	CC	CC	GG	GG	GG
1032	AG	GA	GG	GG	GA	AG	AG	GG	CC	CC	GG	GG	GG
1033	AG	AA	GG	GG	GA	AG	GG	GG	CC	CC	GG	GG	GG
1034	GG	AA	AG	GG	GA	GG	GG	GG	CC	CC	GG	GG	GG
1035	GG	AA	AA	GG	GA	AG	GG	GG	CC	CC	GG	GG	GG
1036	GG	GA	AG	GG	AA	AG	AG	GG	CC	CC	GG	GG	GG
1037	AG	GA	GG	GG	GA	AG	AG	GG	CC	CC	GG	GG	GG
1038	GG	AA	GG	GG	GG	GG	GG	CG	CC	CC	GG	GG	GG
1039	GG	GA	GG	GG	GA	GG	AG	GG	CC	CC	GG	GG	GG
1040	GG	GA	GG	GG	GG	GG	AG	GG	CC	CC	GG	GG	GG
1041	GG	GA	AG	GG	AA	GG	AG	GG	CC	CC	GG	GG	GG
1042	GG	GA	GG	GG	GA	GG	GG	CG	CC	CC	GG	GG	GG
1043	GG	GA	AG	GG	AA	GG	GG	GG	CC	CC	GG	GG	GG
1044	GG	GA	GG	GG	GA	GG	AG	CG	CC	CC	GG	GG	GG
1045	GG	GA	AG	GG	AA	GG	GG	GG	CC	CC	GG	GG	GG
1046	GG	AA	AA	GG	GA	GG	GG	GG	CC	CC	GG	GG	GG
1047	GG	AA	AA	GG	GG	GG	GG	GG	CC	CC	GG	GG	GG
1048	GG	GA	AG	GG	GA	AG	AG	GG	CC	CC	GG	GG	GG
1049	GG	GA	AG	GG	GA	GG	AG	GG	CC	CC	GG	GG	GG
1050	AG	AA	AG	GG	GG	AG	GG	GG	CC	CC	GG	GG	GG
1051	GG	AA	AA	GG	GA	GG	GG	GG	CC	CC	GG	GG	GG
1052	GG	AA	AA	GG	GA	GG	GG	GG	CC	CC	GG	GG	GG
1053	GG	AA	AG	GG	GG	GG	GG	CG	CC	CC	GG	GG	GG
1054	GG	AA	AG	GG	GG	GG	GG	CG	AC	CC	GG	GG	GG
1055	GG	AA	AA	AG	GA	GG	GG	GG	AC	CC	GG	GG	GG
1056	GG	AA	AG	AG	GG	GG	GG	CG	AC	CC	GG	GG	GG
1057	GG	GA	AG	GG	AA	GG	AG	GG	CC	CC	GG	GG	GG
1058	GG	GA	AG	AG	GA	GG	AG	GG	CC	CC	GG	GG	GG
1059	GG	GA	GG	GG	GA	GG	AG	CG	CC	CC	GG	GG	GG
1060	GG	AA	AA	AA	GG	GG	GG	GG	CC	CC	GG	GG	GG
1061	AG	AA	AG	GG	GA	AG	GG	GG	CC	CC	GG	GG	GG
1062	GG	GA	AG	GG	GA	AG	AG	GG	CC	CC	GG	GG	GG
1063	GG	AA	AG	GG	GA	GG	GG	CG	CC	CC	GG	GG	GG
1064	GG	AA	AG	AG	GG	GG	GG	CG	CC	CC	GG	GG	GG
1065	GG	AA	AG	GG	GA	GG	GG	CG	CC	CC	GG	GG	GG
1066	GG	GA	GG	GG	GA	GG	GG	CG	CC	CC	GG	GG	GG
1067	GG	GA	AG	GG	GA	GG	AG	GG	CC	CC	GG	GG	GG
1068	GG	AA	AA	GG	GG	GG	GG	GG	CC	CC	GG	AG	GG
1069	GG	GA	AG	GG	GA	GG	AG	GG	CC	CC	GG	GG	GG
1070	AG	AA	AG	GG	GA	AG	GG	GG	CC	CC	GG	GG	GG
1071	GG	AA	AG	GG	GA	AG	GG	GG	CC	CC	GG	GG	GG
1072	GG	GA	AG	GG	GG	AA	AG	GG	CC	CC	GG	GG	GG
1073	AG	AA	AG	GG	GA	AG	GG	GG	CC	CC	GG	GG	GG
1074	GG	AA	AG	GG	GG	GG	GG	GG	CC	CC	GG	GG	GG
1075	GG	AA	AA	GG	GA	AG	GG	GG	CC	CC	GG	AG	GG
1076	GG	AA	AA	GG	GA	GG	GG	GG	CC	CC	GG	GG	GG
1077	GG	AA	GG	GG	GG	GG	GG	CC	CC	CC	GG	GG	GG
1078	GG	AA	GG	GG	AA	AA	GG	CC	CC	CC	GG	GG	AG
1079	GG	GA	AG	GG	GA	GG	AG	GG	CC	CC	GG	GG	GG
1080	GG	GA	GG	GG	GA	GG	GG	CG	AC	CC	GG	GG	GG
1081	GG	GA	AG	GG	AA	GG	GG	GG	CC	CC	GG	GG	GG
1082	AG	AA	AG	GG	GA	GG	GG	GG	CC	CC	GG	GG	GG
1083	GG	AA	AG	AG	AA	GG	GG	GG	CC	CC	GG	GG	GG
1084	GG	AA	AA	GG	AA	GG	GG	GG	CC	CC	GG	GG	GG
1085	GG	GA	AA	GG	AA	GG	GG	GG	CC	CC	GG	GG	GG
1086	GG	AA	GG	GG	AA	GG	GG	GG	CC	CC	GG	GG	GG
1087	AG	GA	AG	GG	AA	GG	AG	CG	CC	CC	GG	GG	GG
1088	GG	GA	AG	GG	AA	GG	GG	GG	CC	CC	GG	GG	GG
1089	GG	GA	GG	GG	GA	GG	AG	CG	CC	CC	GG	GG	GG
1090	GG	GA	GG	AG	AA	GG	GG	GG	CC	CC	GG	GG	GG
1091	GG	AA	AG	GG	AA	GG	GG	GG	CC	CC	GG	GG	GG
1092	GG	GA	AA	GG	AA	AG	GG	GG	CC	CC	GG	GG	GG
1093	AG	GA	GG	AG	GG	GG	AG	GG	CC	CC	GG	GG	GG
1094	GG	GG	GG	GG	GA	AG	AA	CG	CC	CC	GG	GG	GG
1095	GG	GA	GG	AG	GA	GG	GG	CG	CC	CC	GG	GG	GG
1096	GG	AA	AG	GG	GG	GG	GG	CG	CC	CC	GG	GG	GG
1097	GG	GG	GG	GG	AA	AG	AG	GG	AC	CC	GG	GG	GG
1098	GG	GA	AG	GG	AA	GG	AG	GG	CC	CC	GG	GG	GG
1099	GG	AA	GG	GG	GA	GG	GG	CG	CC	CC	GG	GG	GG
1100	GG	GG	GG	GG	AA	AG	AA	GG	CC	CC	GG	GG	GG
1101	GG	GA	AG	GG	AA	AG	AG	GG	CC	CC	GG	GG	GG
1102	GG	GA	AG	AG	AA	GG	AG	GG	CC	CC	GG	GG	GG
1103	GG	AA	AA	GG	AA	AG	GG	GG	CC	CC	GG	GG	GG
1104	GG	AA	AA	GG	GA	AG	GG	GG	CC	CC	GG	GG	GG
1105	GG	AA	AA	GG	GA	AG	GG	GG	CC	CC	GG	GG	GG
1106	GG	AA	AA	GG	AA	GG	GG	GG	CC	CC	GG	GG	GG
1107	GG	GA	AG	GG	GG	GG	AG	GG	CC	CC	GG	GG	GG
1108	GG	GA	AG	GG	GG	GG	AG	GG	CC	CC	GG	GG	GG
1109	AG	AA	AG	AG	GG	GG	GG	GG	CC	CC	GG	GG	GG
1110	AG	AA	AG	AG	GG	GG	GG	GG	CC	CC	GG	GG	GG
1111	GG	GA	AG	GG	GA	AG	AG	GG	CC	CC	GG	GG	GG
1112	GG	AA	AA	GG	GG	AG	GG	GG	CC	CC	GG	GG	GG
1113	AG	AA	AG	GG	GG	GG	GG	GG	CC	CC	GG	GG	GG
1114	GG	AA	AA	GG	GA	AG	GG	GG	CC	CC	GG	GG	GG
1115	GG	AA	AA	GG	GA	GG	GG	GG	CC	CC	GG	GG	GG
1116	GG	AA	AA	GG	GA	AG	GG	GG	CC	CC	GG	GG	GG
1117	GG	AA	AA	AG	GG	GG	GG	GG	CC	CC	GG	GG	GG
1118	GG	GA	AG	GG	GA	GG	AG	GG	CC	CC	GG	GG	GG
1119	GG	AA	AA	GG	GG	GG	GG	GG	AC	CC	GG	GG	GG
1120	GG	AA	AG	GG	GG	GG	GG	GG	AC	CC	GG	GG	GG
1121	GG	GA	AG	GG	GG	AG	AG	GG	CC	CC	GG	GG	GG
1122	GG	AA	AA	GG	AA	GG	GG	GG	CC	CC	GG	GG	GG
1123	GG	AA	AA	GG	AA	GG	GG	GG	CC	CC	GG	GG	GG
1124	GG	AA	AA	GG	AA	GG	GG	GG	CC	CC	GG	GG	GG
1125	GG	GA	AG	GG	GA	GG	GG	GG	CC	CC	GG	GG	GG
1126	GG	AA	AA	GG	AA	GG	GG	GG	CC	CC	GG	GG	GG
1127	GG	AA	AG	GG	GG	GG	GG	CG	CC	CC	GG	GG	GG
1128	GG	GA	AG	GG	GA	GG	GG	GG	CC	CC	GG	GG	GG
1129	GG	AA	AA	GG	AA	GG	GG	GG	CC	CC	GG	GG	GG
1130	GG	AA	AA	GG	AA	GG	GG	GG	CC	CC	GG	GG	GG
1131	GG	AA	AA	GG	AA	GG	GG	GG	CC	CC	GG	GG	GG
1132	GG	AA	AA	GG	AA	GG	GG	GG	CC	CC	GG	AG	GG
1133	GG	GG	GG	GG	GA	GG	AA	GG	CC	CC	GG	GG	GG
1134	GG	AA	AA	GG	AA	GG	GG	GG	CC	CC	GG	GG	GG
1135	GG	GA	AG	AG	GG	GG	GG	GG	AC	CC	GG	GG	GG
1136	GG	AA	AG	GG	GA	GG	GG	CG	CC	CC	GG	GG	GG
1137	GG	GA	AG	GG	GA	GG	AG	GG	CC	CC	GG	GG	GG
1138	GG	GG	AG	GG	GA	GG	GG	GG	CC	CC	GG	GG	GG
1139	GG	AA	GG	GG	GA	GG	GG	CC	CC	CC	GG	GG	GG
1140	AG	AA	AG	AG	GA	GG	GG	GG	AC	CC	GG	GG	GG
1141	GG	AA	AA	GG	AA	GG	GG	GG	CC	CC	GG	GG	GG
1142	GG	GA	AG	GG	AA	AG	GG	GG	CC	CC	GG	GG	GG
1143	GG	AA	AG	GG	GA	AG	GG	CG	CC	CC	GG	GG	GG
1144	GG	AA	AG	GG	GA	GG	GG	CG	CC	CC	GG	GG	GG
1145	GG	AA	AA	GG	GA	AG	GG	GG	CC	CC	GG	GG	GG
1146	AG	GA	GG	GG	GG	GG	AG	GG	CC	CC	GG	GG	GG
1147	AG	AA	GG	AG	GA	GG	GG	GG	CC	CC	GG	GG	GG
1148	GG	GG	GG	GG	AA	AG	AA	GG	CC	CC	GG	GG	GG
1149	AG	AA	AG	GG	GG	GG	GG	GG	CC	CC	GG	AG	GG
1150	GG	AA	AA	GG	GG	GG	GG	GG	CC	CC	GG	GG	GG
1151	GG	AA	GG	GG	GA	GG	GG	CG	CC	CC	GG	GG	GG
1152	GG	GA	GG	GG	GG	GG	GG	CG	CC	CC	GG	GG	GG
1153	GG	GA	GG	GG	GG	GG	GG	CG	CC	CC	GG	GG	GG
1154	GG	GA	AG	GG	GG	GG	AG	GG	CC	CC	GG	GG	GG
1155	GG	GA	AG	GG	GA	GG	AG	GG	CC	CC	GG	GG	GG
1156	GG	GA	AG	GG	GA	GG	AG	GG	CC	CC	GG	GG	GG
1157	GG	GA	AG	GG	GA	GG	AG	GG	CC	CC	GG	GG	GG
1158	AG	GA	GG	GG	GG	GG	AG	GG	CC	CC	GG	GG	GG
1159	AG	AA	AG	GG	GG	GG	GG	GG	CC	CC	GG	GG	GG
1160	GG	GA	GG	GG	GA	GG	AG	CG	CC	CC	GG	GG	GG
1161	AG	GA	GG	AG	GA	GG	AG	GG	CC	CC	GG	GG	GG
1162	GG	GA	AG	AG	GA	GG	AG	GG	CC	CC	GG	GG	GG
1163	AG	AA	GG	GG	GG	GG	GG	CG	CC	CC	GG	GG	GG
1164	AG	AA	AG	AG	GA	GG	GG	GG	CC	CC	GG	GG	GG
1165	GG	GA	GG	GG	GG	GG	AG	CG	CC	CC	GG	GG	GG
1166	GG	GA	AG	GG	GA	GG	AG	GG	CC	CC	GG	GG	GG
1167	GG	GG	GG	GG	GA	GG	AA	GG	CC	CC	GG	GG	GG
1168	GG	AA	AA	AG	AA	GG	GG	GG	CC	CC	GG	GG	GG
1169	GG	AA	AA	GG	GA	GG	GG	GG	CC	CC	GG	GG	GG
1170	GG	AA	AA	GG	GA	GG	GG	GG	CC	CC	GG	GG	GG
1171	GG	AA	AA	GG	GG	GG	GG	GG	CC	CC	GG	GG	GG
1172	GG	GA	AG	GG	GA	GG	GG	GG	CC	CC	GG	GG	GG
1173	GG	AA	AA	GG	GA	GG	GG	GG	AC	CC	GG	GG	GG
1174	GG	GA	GG	AG	AA	GG	AG	CG	AC	CC	GG	GG	AG
1175	GG	GG	GG	GG	GA	GG	AA	GG	AC	CC	GG	GG	GG
1176	GG	GA	AG	AG	GA	GG	AG	GG	AC	CC	GG	GG	GG
1177	GG	AA	AG	GG	GA	GG	GG	GG	CC	CC	GG	GG	GG
1178	GG	AA	AA	GG	GA	GG	GG	GG	CC	CC	GG	GG	GG
1179	GG	AA	AA	GG	GG	GG	GG	CG	CC	CC	GG	GG	GG
1180	GG	GA	AG	GG	GA	GG	AG	GG	CC	CC	GG	GG	GG
1181	GG	GA	AG	GG	GG	GG	AG	GG	CC	CC	GG	GG	GG
1182	GG	GA	GG	GG	GA	GG	AG	CG	CC	CC	GG	AG	GG
1183	GG	AA	AG	GG	GA	GG	GG	GG	CC	CC	GG	GG	GG
1184	GG	AA	AA	GG	GA	GG	GG	GG	AC	CC	GG	GG	GG
1185	GG	AA	AG	GG	GA	GG	GG	GG	CC	CC	GG	GG	GG
1186	GG	AA	AA	GG	GG	AG	GG	GG	CC	CC	GG	GG	GG
1187	GG	AA	AA	GG	GA	GG	GG	GG	CC	CC	GG	GG	GG
1188	AG	AA	AG	GG	GA	AG	GG	GG	CC	CC	GG	GG	GG
1189	GG	GA	AG	AG	GA	GG	GG	GG	AC	CC	GG	GG	GG
1190	GG	AA	AA	GG	AA	GG	GG	GG	CC	CC	GG	GG	GG
1191	GG	AA	AA	GG	AA	AG	GG	GG	CC	CC	GG	GG	GG
1192	GG	AA	AA	GG	AA	GG	GG	GG	CC	CC	GG	GG	GG
1193	GG	GA	AG	GG	AA	GG	GG	GG	CC	CC	GG	GG	GG
1194	AG	AA	AG	GG	GA	AG	GG	GG	CC	CC	GG	GG	GG
1195	GG	GA	AG	GG	GA	GG	GG	GG	AC	CC	GG	GG	GG
1196	GG	GA	GG	AG	GA	GG	GG	CG	AC	CC	GG	GG	GG
1197	GG	AA	AG	GG	AA	AG	GG	GG	CC	CC	GG	GG	GG
1198	GG	GA	GG	GG	GA	GG	GG	GG	CC	CC	GG	GG	GG
1199	GG	AA	GG	GG	GA	GG	GG	CG	CC	CC	GG	GG	GG
1200	GG	GA	GG	GG	GA	GG	GG	GG	CC	CC	GG	GG	GG
1201	GG	GG	GG	GG	AA	AG	AG	GG	CC	CC	GG	GG	GG
1202	GG	GG	GG	GG	AA	AG	AG	GG	CC	CC	GG	GG	GG
1203	GG	GA	AG	AG	AA	GG	AG	GG	AC	CC	GG	GG	GG
1204	GG	AA	AA	GG	GA	AG	GG	GG	CC	CC	GG	GG	GG
1205	GG	GA	AG	GG	AA	GG	AG	GG	AC	CC	GG	GG	GG
1206	GG	GA	AG	GG	AA	GG	AG	GG	CC	CC	GG	GG	GG
1207	GG	GA	AG	AG	AA	GG	AG	GG	AC	CC	GG	GG	GG
1208	GG	GA	GG	GG	GA	AG	AG	CG	CC	CC	GG	GG	GG
1209	GG	GA	AG	GG	AA	AG	AG	GG	CC	CC	GG	GG	GG
1210	GG	GG	GG	GG	AA	AG	AG	GG	CC	CC	GG	GG	GG
1211	GG	AA	AA	GG	GA	GG	GG	GG	CC	CC	GG	GG	GG
1212	GG	GA	GG	AG	GA	GG	AG	CG	CC	CC	GG	GG	GG
1213	GG	GA	GG	GG	AA	GG	AG	GG	CC	CC	GG	GG	GG
1214	GG	GA	GG	GG	AA	GG	AG	GG	CC	CC	GG	GG	GG
1215	GG	AA	AA	AG	AA	GG	GG	GG	CC	CC	GG	GG	GG
1216	GG	GA	GG	AG	AA	GG	AG	CG	CC	CC	GG	GG	GG
1217	GG	GG	GG	GG	GA	GG	AG	GG	CC	CC	GG	GG	GG
1218	GG	GG	GG	GG	GA	GG	AG	GG	CC	CC	GG	GG	GG
1219	GG	AA	AA	GG	AA	GG	GG	GG	CC	CC	GG	GG	GG
1220	GG	GA	GG	AG	GA	GG	AG	CG	CC	CC	GG	GG	GG
1221	GG	GA	AG	AG	AA	AG	AG	GG	CC	CC	GG	GG	GG
1222	GG	AA	AA	GG	GA	AA	GG	GG	CC	CC	GG	GG	GG
1223	GG	AA	AG	GG	GA	GG	GG	GG	CC	CC	GG	GG	GG
1224	GG	AA	AA	AG	GG	GG	GG	GG	CC	CC	GG	GG	GG
1225	GG	AA	AG	GG	GA	AG	GG	GG	CC	CC	GG	GG	GG
1226	GG	GA	AG	GG	GA	GG	AG	GG	CC	CC	GG	GG	GG
1227	AG	AA	AG	GG	GG	AG	GG	GG	CC	CC	GG	GG	GG
1228	GG	GA	GG	GG	AA	GG	AG	GG	CC	CC	GG	GG	GG
1229	GG	AA	AA	GG	GG	GG	GG	GG	CC	CC	GG	GG	GG
1230	GG	GA	AG	GG	GA	GG	GG	GG	CC	CC	GG	GG	GG
1231	GG	GA	AG	AG	GG	GG	AG	GG	CC	CC	GG	GG	GG
1232	GG	AA	AA	GG	GA	GG	GG	GG	CC	CC	GG	GG	GG
1233	GG	GG	GG	AG	GA	GG	AG	GG	CC	CC	GG	GG	GG
1234	GG	GA	AG	AG	GA	GG	GG	GG	CC	CC	GG	GG	GG
1235	GG	AA	AG	GG	GG	AG	GG	GG	CC	CC	GG	GG	GG
1236	GG	AA	AG	GG	AA	AG	GG	GG	CC	CC	GG	GG	GG
1237	GG	AA	GG	GG	GA	AG	GG	CG	CC	CC	GG	GG	GG
1238	GG	AA	GG	GG	GG	AG	GG	CC	CC	CC	GG	GG	GG
1239	GG	AA	AA	GG	GG	GG	GG	GG	CC	CC	GG	GG	GG
1240	GG	GA	AG	AA	GA	GG	AG	GG	CC	CC	GG	GG	GG
1241	GG	GA	AG	GG	GG	AG	GG	GG	CC	CC	GG	GG	GG
1242	GG	AA	AA	GG	GA	GG	GG	GG	CC	CC	GG	GG	GG
1243	GG	AA	GG	GG	AA	AG	GG	GG	CC	CC	GG	GG	GG
1244	GG	GA	AG	GG	GA	GG	AG	GG	CC	CC	GG	GG	GG
1245	GG	AA	AA	GG	GA	GG	GG	GG	CC	CC	GG	GG	GG
1246	GG	AA	AG	GG	GA	GG	GG	CG	CC	CC	GG	GG	GG
1247	GG	AA	GG	GG	AA	AG	GG	GG	CC	CC	GG	GG	GG
1248	GG	AA	AA	AG	GA	GG	GG	GG	CC	CC	GG	GG	GG
1249	GG	AA	AA	GG	GA	AA	GG	GG	CC	CC	GG	GG	GG
1250	GG	GA	AA	GG	GG	GG	AG	GG	CC	CC	GG	GG	GG
1251	GG	AA	AA	GG	GG	AG	GG	GG	CC	CC	GG	GG	GG
1252	GG	AA	AA	AG	GA	GG	GG	GG	CC	CC	GG	AG	GG
1253	GG	AA	AA	GG	GG	AG	GG	GG	CC	CC	GG	GG	GG
1254	AG	AA	AG	GG	GG	AA	GG	GG	CC	CC	GG	GG	GG
1255	GG	AA	AG	GG	GA	GG	GG	GG	CC	CC	GG	GG	GG
1256	GG	AA	GG	GG	AA	AG	GG	GG	CC	CC	GG	GG	GG
1257	GG	AA	GG	GG	AA	GG	GG	GG	CC	CC	GG	GG	GG
1258	AG	GA	AG	GG	GA	GG	AG	CG	CC	CC	GG	GG	GG
1259	GG	AA	AA	GG	GA	GG	GG	GG	CC	CC	GG	GG	GG
1260	GG	AA	AG	GG	AA	GG	GG	GG	CC	CC	GG	GG	GG
1261	AG	AA	GG	GG	GA	GG	GG	GG	CC	CC	GG	GG	GG
1262	GG	AA	AG	GG	GA	AG	GG	GG	CC	CC	GG	GG	GG
1263	GG	AA	AA	GG	AA	GG	GG	GG	CC	CC	GG	GG	GG
1264	GG	AA	AG	GG	GA	GG	GG	GG	CC	CC	GG	GG	GG
1265	AG	GG	AG	GG	AA	AG	AG	CG	CC	CC	GG	GG	GG
1266	GG	AA	AA	AG	GG	GG	GG	GG	CC	CC	GG	AG	GG
1267	GG	AA	AA	GG	GG	GG	GG	GG	CC	CC	GG	GG	GG
1268	GG	AA	AA	GG	GA	AA	GG	GG	CC	CC	GG	GG	GG
1269	GG	AA	AA	GG	GA	GG	GG	GG	CC	CC	GG	GG	GG
1270	GG	AA	AG	GG	GA	GG	GG	CG	CC	CC	GG	GG	GG
1271	GG	AA	GG	GG	GA	GG	GG	CG	CC	CC	GG	GG	GG
1272	GG	GA	AG	GG	AA	GG	GG	GG	CC	CC	GG	GG	GG
1273	GG	GA	AG	AG	AA	GG	AG	GG	CC	CC	GG	GG	GG
1274	GG	GG	GG	GG	AA	AG	AA	GG	CC	CC	GG	GG	GG
1275	GG	AA	AA	GG	GA	GG	GG	GG	CC	CC	GG	GG	GG
1276	GG	GA	AG	GG	GA	GG	GG	GG	CC	CC	GG	GG	GG
1277	GG	AA	GG	AG	GA	GG	GG	CG	CC	CC	GG	GG	GG
1278	GG	AA	AG	GG	GA	GG	GG	GG	CC	CC	GG	GG	GG
1279	AG	GA	GG	GG	GA	GG	GG	GG	CC	CC	GG	GG	GG
1280	AG	GA	GG	GG	GA	AG	AG	GG	CC	CC	GG	GG	GG
1281	GG	AA	AG	GG	GA	GG	GG	CG	CC	CC	GG	GG	GG
1282	GG	AA	AG	GG	GA	GG	GG	GG	CC	CC	GG	GG	GG
1283	GG	GA	GG	GG	GA	GG	GG	GG	CC	CC	GG	GG	GG
1284	AG	AA	GG	GG	GA	GG	GG	GG	CC	CC	GG	GG	GG
1285	GG	AA	AA	GG	GA	GG	GG	GG	CC	CC	GG	GG	GG
1286	AG	AA	AG	GG	GG	AG	GG	GG	CC	CC	GG	GG	GG
1287	GG	GA	GG	GG	GA	GG	GG	GG	CC	CC	GG	GG	GG
1288	GG	GA	AG	GG	GA	GG	AG	GG	CC	CC	GG	GG	GG
1289	GG	AA	AG	GG	AA	GG	GG	CG	CC	CC	GG	GG	GG
1290	AG	GA	GG	GG	GA	GG	AG	GG	CC	CC	GG	GG	GG
1291	AG	AA	GG	GG	GG	AG	GG	CG	CC	CC	GG	GG	GG
1292	GG	GA	GG	GG	GA	AG	AG	CG	AC	CC	GG	GG	GG
1293	GG	GA	GG	GG	GA	GG	GG	GG	CC	CC	GG	GG	GG
1294	GG	GA	AG	GG	GA	AG	AG	GG	CC	CC	GG	GG	GG
1295	GG	GA	GG	GG	AA	AG	AG	GG	CC	CC	GG	GG	GG
1296	GG	GA	GG	GG	GA	GG	AG	CG	CC	CC	GG	GG	GG
1297	GG	GA	AG	GG	GA	GG	AG	GG	AC	CC	GG	GG	GG
1298	GG	AA	AA	GG	GA	GG	GG	GG	CC	CC	GG	GG	GG
1299	GG	AA	AA	GG	GA	GG	GG	GG	CC	CC	GG	GG	GG
1300	GG	GA	AG	GG	AA	AA	AG	GG	CC	CC	GG	GG	GG
1301	GG	AA	AA	AG	GA	GG	GG	GG	CC	CC	GG	GG	GG
1302	GG	AA	AG	AG	AA	GG	GG	GG	CC	CC	GG	GG	GG
1303	GG	GA	GG	AG	GA	GG	AG	CG	AC	CC	GG	GG	GG
1304	GG	AA	AG	GG	AA	GG	GG	CG	CC	CC	GG	GG	GG
1305	GG	GA	AG	GG	AA	GG	AG	GG	CC	GC	GG	GG	GG
1306	GG	GA	GG	GG	GG	AG	AG	CG	CC	GC	GG	GG	GG
1307	GG	AA	GG	GG	GA	GG	GG	CC	CC	GC	GG	GG	GG
1308	AG	GA	GG	GG	GA	GG	AG	GG	CC	CC	GG	GG	GG
1309	AG	GA	GG	GG	GA	GG	AG	GG	CC	GC	GG	GG	GG
1310	AG	AA	AG	GG	GG	GG	GG	GG	CC	GC	GG	GG	GG
1311	GG	GA	GG	GG	AA	GG	AG	GG	CC	GC	GG	GG	GG
1312	GG	AA	AG	GG	GG	GG	GG	CG	CC	CC	GG	GG	GG
1313	GG	GA	GG	GG	GA	GG	AG	CG	CC	GC	GG	GG	GG
1314	GG	GG	GG	GG	AA	AG	AA	GG	CC	GC	GG	GG	GG
1315	AG	GA	GG	GG	GA	GG	AG	GG	CC	GC	GG	GG	GG
1316	GG	AA	AA	GG	GG	GG	GG	GG	CC	CC	GG	GG	GG
1317	AG	AA	AG	GG	GA	GG	GG	GG	CC	CC	GG	GG	GG
1318	GG	GG	GG	GG	GA	GG	AA	GG	CC	CC	GG	GG	GG
1319	GG	GA	AG	AG	GG	GG	AG	GG	CC	CC	GG	GG	GG
1320	GG	GG	GG	AG	GA	GG	AA	GG	CC	CC	GG	GG	GG
1321	GG	GA	GG	AG	GA	GG	GG	CG	CC	CC	GG	GG	GG
1322	GG	AA	AG	AA	GA	GG	GG	CG	CC	CC	GG	GG	GG
1323	GG	AA	AG	GG	AA	GG	GG	GG	CC	CC	GG	GG	GG
1324	GG	AA	AA	GG	GA	GG	GG	GG	CC	CC	GG	AG	GG
1325	GG	AA	AG	GG	AA	GG	GG	CG	CC	CC	GG	AG	GG
1326	GG	GA	GG	GG	GA	AG	AG	CG	CC	CC	GG	GG	GG
1327	GG	AA	GG	GG	GG	GG	GG	CC	CC	CC	GG	GG	GG
1328	GG	AA	AG	GG	GA	AG	GG	GG	AC	CC	GG	GG	GG
1329	GG	AA	AG	AG	GG	GG	GG	CG	AC	CC	GG	GG	GG
1330	GG	AA	AA	GG	GA	GG	GG	GG	CC	CC	GG	GG	GG
1331	GG	GG	AG	GG	GA	AG	AA	GG	CC	GC	GG	GG	GG
1332	AG	AA	GG	GG	GA	GG	GG	GG	CC	CC	GG	GG	GG
1333	GG	GA	AG	GG	GG	GG	AG	GG	CC	CC	GG	GG	GG
1334	GG	AA	AG	GG	AA	GG	GG	GG	CC	CC	GG	GG	GG
1335	GG	GA	GG	AG	GA	GG	AG	CG	CC	CC	GG	GG	GG
1336	GG	AA	AG	GG	AA	GG	GG	GG	CC	CC	GG	GG	GG
1337	GG	AA	AG	GG	AA	GG	GG	GG	CC	CC	GG	GG	GG
1338	GG	AA	AG	GG	GG	AG	GG	CG	CC	CC	GG	GG	GG
1339	AG	GG	GG	GG	AA	GG	AA	CG	CC	CC	GG	GG	GG
1340	AG	GA	AG	GG	AA	GG	AG	CG	CC	CC	GG	GG	GG
1341	GG	GA	AG	GG	GA	GG	AG	GG	CC	CC	GG	GG	GG
1342	AG	AA	AG	GG	GG	AG	GG	GG	AC	CC	GG	GG	GG
1343	AG	AA	GG	GG	GA	AG	GG	GG	AC	CC	GG	GG	GG
1344	GG	GA	GG	GG	GA	GG	AG	GG	AC	CC	GG	GG	GG
1345	GG	GA	AA	GG	GA	GG	GG	GG	AC	CC	GG	GG	GG
1346	GG	AA	AG	GG	GA	GG	GG	GG	CC	CC	GG	GG	GG
1347	GG	AA	AG	GG	GA	GG	GG	GG	CC	CC	GG	GG	GG
1348	GG	AA	AA	GG	GA	GG	GG	GG	CC	CC	GG	GG	GG
1349	AG	GG	GG	GG	AA	GG	AA	CG	CC	CC	GG	GG	GG
1350	AG	GA	AG	GG	AA	GG	AG	CG	CC	CC	GG	GG	GG
1351	GG	GG	GG	GG	GA	GG	AG	GG	CC	CC	GG	GG	GG
1352	GG	AA	AA	GG	GA	GG	GG	GG	CC	CC	GG	GG	GG
1353	GG	GA	AA	AA	GG	GG	AG	GG	CC	GC	GG	GG	GG
1354	GG	GA	AG	GG	GA	GG	AG	GG	CC	CC	GG	GG	GG
1355	GG	GA	AA	GG	GG	AG	AG	GG	CC	CC	GG	GG	GG
1356	GG	AA	AA	GG	GA	AG	GG	GG	CC	CC	GG	GG	GG
1357	GG	GA	AG	GG	GA	GG	AG	GG	CC	CC	GG	GG	GG
1358	GG	GA	AG	GG	GA	GG	AG	GG	CC	CC	GG	GG	GG
1359	GG	AA	AA	GG	GA	AG	GG	GG	CC	CC	GG	GG	GG
1360	GG	AA	AG	AG	GA	GG	GG	CG	AC	CC	GG	GG	GG
1361	GG	AA	AG	GG	GG	GG	GG	CG	AC	CC	GG	GG	GG
1362	GG	AA	AG	AG	GG	GG	GG	GG	AC	CC	GG	GG	GG
1363	GG	AA	AG	AG	GG	GG	GG	GG	AC	CC	GG	GG	GG
1364	AG	AA	AG	GG	GA	AG	GG	GG	AC	CC	GG	GG	GG
1365	AG	AA	AG	GG	GG	AG	GG	GG	CC	CC	GG	GG	GG
1366	GG	GA	AG	GG	GA	AG	AG	GG	CC	CC	GG	GG	GG
1367	GG	GG	GG	GG	GA	GG	GG	GG	CC	CC	GG	GG	GG
1368	GG	GG	GG	GG	GA	GG	GG	GG	CC	CC	GG	GG	GG
1369	GG	AA	AA	GG	GG	GG	GG	GG	CC	CC	GG	GG	GG
1370	GG	GA	AG	GG	GA	GG	AG	GG	CC	CC	GG	GG	GG
1371	GG	AA	AA	GG	GA	GG	GG	GG	CC	CC	GG	GG	GG
1372	GG	GA	AG	AG	AA	GG	AG	GG	CC	CC	GG	GG	GG
1373	GG	AA	AA	GG	AA	GG	GG	GG	CC	CC	GG	GG	GG
1374	GG	AA	AA	GG	GA	GG	GG	GG	CC	CC	GG	GG	GG
1375	GG	AA	AG	GG	GA	GG	GG	CG	CC	CC	GG	GG	GG
1376	GG	AA	GG	GG	AA	GG	GG	GG	CC	CC	GG	GG	GG
1377	GG	GA	GG	GG	GA	GG	AG	GG	CC	CC	GG	GG	GG
1378	GG	GG	GG	GG	GG	GG	AA	GG	CC	CC	GG	GG	GG
1379	GG	GA	AA	GG	GA	GG	GG	GG	CC	CC	GG	GG	GG
1380	GG	GA	AA	GG	GA	GG	GG	GG	CC	CC	GG	GG	GG
1381	GG	GA	AG	GG	GA	GG	GG	GG	CC	CC	GG	GG	GG
1382	GG	GA	AG	GG	GG	GG	GG	GG	CC	CC	GG	GG	GG
1383	GG	GA	AG	GG	GA	GG	GG	GG	CC	CC	GG	GG	GG
1384	GG	GA	AA	GG	GA	AG	GG	GG	CC	CC	GG	GG	GG
1385	GG	GA	AG	GG	GA	GG	GG	GG	CC	CC	GG	GG	GG
1386	GG	AA	AG	AG	GG	GG	GG	CG	CC	CC	GG	GG	GG
1387	GG	GA	GG	GG	GA	GG	AG	CG	CC	CC	GG	GG	GG
1388	GG	GA	GG	GG	GG	GG	AG	CG	CC	CC	GG	GG	GG
1389	GG	GA	AG	GG	GA	GG	AG	GG	CC	CC	GG	GG	GG
1390	GG	GA	GG	GG	AA	AG	AG	CG	CC	CC	GG	GG	GG
1391	GG	GA	GG	GG	AA	AG	AG	CG	CC	CC	GG	GG	GG
1392	GG	AA	NA	GG	GA	GG	GG	CG	CC	CC	GG	GG	GG
1393	GG	AA	AA	GG	GA	GG	GG	GG	CC	CC	GG	GG	GG
1394	GG	GA	GG	GG	GA	AG	AG	CG	CC	CC	GG	GG	GG
1395	GG	AA	AG	GG	AA	AG	GG	CG	CC	CC	GG	GG	GG
1396	GG	AA	AG	GG	AA	GG	GG	GG	CC	CC	GG	AG	GG
1397	GG	AA	AG	GG	GA	GG	GG	GG	CC	CC	GG	GG	GG
1398	GG	GA	GG	AG	GG	GG	GG	CG	CC	CC	GG	GG	GG
1399	GG	AA	AA	GG	GA	GG	GG	GG	CC	CC	GG	GG	GG
1400	GG	AA	AA	GG	GA	GG	GG	GG	CC	CC	GG	GG	GG
1401	AG	AA	AG	GG	GA	AG	GG	GG	CC	CC	GG	GG	GG
1402	AG	AA	AG	GG	GA	GG	GG	GG	CC	CC	GG	GG	GG
1403	GG	AA	AA	GG	GG	GG	GG	GG	AC	CC	GG	GG	GG
1404	AG	AA	AG	AG	GA	GG	GG	GG	CC	CC	GG	GG	GG
1405	GG	AA	AG	GG	GA	GG	GG	CG	CC	CC	GG	GG	GG
1406	GG	AA	AG	GG	AA	GG	GG	CG	AC	CC	GG	GG	GG
1407	GG	AA	AG	GG	GG	AG	GG	CG	CC	CC	GG	GG	GG
1408	GG	AA	AG	GG	AA	GG	GG	CG	CC	CC	GG	GG	GG
1409	GG	AA	AG	GG	AA	AA	GG	CG	CC	CC	GG	GG	GG
1410	GG	GA	GG	GG	GG	GG	AG	CG	CC	CC	GG	GG	GG
1411	GG	AA	AG	GG	GG	GG	GG	CG	CC	CC	GG	GG	GG
1412	GG	AA	AG	GG	GG	GG	GG	CG	CC	CC	GG	GG	GG
1413	AG	AA	AG	GG	GA	AG	GG	GG	CC	CC	GG	GG	GG
1414	GG	GA	AG	GG	GG	GG	AG	GG	CC	CC	GG	GG	GG
1415	GG	GA	AA	GG	GG	GG	GG	GG	CC	CC	GG	GG	GG
1416	GG	AA	GG	GG	AA	GG	GG	CG	CC	CC	GG	GG	GG
1417	AG	AA	AG	GG	GA	GG	GG	GG	CC	CC	GG	GG	GG
1418	GG	GA	AG	GG	GA	GG	AG	GG	CC	CC	GG	GG	GG
1419	GG	AA	AG	GG	AA	GG	GG	GG	CC	CC	GG	GG	GG
1420	GG	GA	GG	GG	AA	AG	AG	GG	CC	CC	GG	GG	GG
1421	GG	GA	AG	GG	GA	GG	GG	GG	CC	CC	GG	GG	GG
1422	AG	GA	GG	GG	GA	AG	AG	GG	CC	CC	GG	GG	GG
1423	AG	AA	GG	GG	GA	AG	GG	GG	CC	CC	GG	GG	GG
1424	GG	AA	AG	AG	GG	GG	GG	CG	CC	CC	GG	GG	GG
1425	GG	GA	AG	GG	GA	GG	AG	GG	CC	CC	GG	GG	GG
1426	GG	AA	AA	AG	AA	GG	GG	GG	CC	CC	GG	GG	GG
1427	GG	AA	AG	GG	GA	GG	GG	GG	CC	CC	GG	GG	GG
1428	GG	AA	GG	GG	GA	GG	GG	CG	CC	CC	GG	GG	GG
1429	GG	GA	AG	GG	AA	GG	GG	GG	CC	CC	GG	GG	GG
1430	GG	AA	GG	GG	GA	AG	GG	CG	CC	CC	GG	GG	GG
1431	GG	AA	AG	GG	GA	GG	GG	CG	CC	CC	GG	GG	GG
1432	GG	AA	AG	AG	GA	GG	GG	GG	CC	CC	GG	GG	GG
1433	GG	AA	AA	GG	AA	AG	GG	GG	CC	CC	GG	GG	GG
1434	GG	AA	AG	AG	GG	GG	GG	CG	CC	CC	GG	GG	GG
1435	GG	AA	AG	GG	GA	GG	GG	CG	AC	CC	GG	GG	GG
1436	GG	AA	AG	GG	GA	GG	GG	CG	CC	CC	GG	GG	GG
1437	GG	AA	AA	GG	AA	GG	GG	GG	AC	CC	GG	GG	GG
1438	AG	AA	GG	GG	GA	GG	GG	GG	CC	CC	GG	GG	GG
1439	AG	AA	GG	GG	GA	GG	GG	GG	CC	CC	GG	GG	GG
1440	GG	GA	GG	GG	AA	GG	GG	CG	CC	CC	GG	GG	GG
1441	GG	AA	AG	AG	AA	GG	GG	GG	CC	CC	GG	GG	GG
1442	GG	GA	GG	GG	AA	GG	AG	GG	CC	CC	GG	GG	GG
1443	GG	GA	GG	GG	AA	GG	AG	GG	CC	CC	GG	GG	GG
1444	GG	AA	AA	GG	GA	GG	GG	GG	AC	CC	GG	GG	GG
1445	GG	GA	GG	GG	AA	GG	GG	GG	CC	CC	GG	GG	GG
1446	GG	GA	AG	GG	AA	GG	AG	GG	CC	CC	GG	GG	GG
1447	GG	AA	AA	GG	AA	GG	GG	GG	CC	CC	GG	GG	GG
1448	GG	GA	AG	GG	AA	AG	GG	GG	AC	CC	GG	GG	GG
1449	GG	GA	AG	GG	GG	AG	AG	GG	CC	CC	GG	GG	GG
1450	GG	GA	GG	GG	GA	GG	AG	GG	CC	CC	GG	GG	GG
1451	GG	AA	AA	GG	GA	GG	GG	GG	CC	CC	GG	GG	GG
1452	GG	GG	GG	AG	AA	GG	AA	GG	CC	CC	GG	GG	GG
1453	GG	GA	AG	GG	GG	GG	AG	GG	CC	CC	GG	GG	GG
1454	GG	GA	GG	AG	AA	GG	AG	CG	CC	CC	GG	GG	AG
1455	GG	GA	AG	GG	AA	GG	AG	GG	CC	CC	GG	GG	GG
1456	GG	GA	AG	AA	GA	GG	AG	GG	CC	CC	GG	GG	GG
1457	AG	GA	GG	GG	GA	GG	GG	GG	CC	CC	GG	GG	GG
1458	GG	AA	AG	GG	AA	AG	GG	GG	CC	CC	GG	GG	GG
1459	GG	AA	AA	GG	GA	AG	GG	GG	CC	CC	GG	GG	GG
1460	GG	GA	AA	GG	GA	GG	AG	GG	CC	CC	GG	GG	GG
1461	GG	GG	GG	GG	AA	AG	AG	GG	CC	CC	GG	GG	GG
1462	GG	AA	AG	GG	AA	AG	GG	GG	CC	CC	GG	GG	GG
1463	GG	GA	AG	GG	AA	AG	AG	GG	CC	CC	GG	GG	GG
1464	GG	GA	AA	GG	GA	AG	GG	GG	CC	CC	GG	GG	GG
1465	GG	GA	AG	GG	GA	GG	AG	GG	CC	CC	GG	GG	GG
1466	GG	AA	AG	GG	GA	GG	GG	GG	CC	CC	GG	GG	GG
1467	AG	GA	AG	GG	GG	AG	AG	CG	CC	CC	GG	GG	GG
1468	GG	AA	AA	GG	GA	GG	GG	GG	CC	CC	GG	GG	GG
1469	GG	GA	GG	GG	GA	GG	AG	CG	CC	CC	GG	GG	GG
1470	GG	AA	AG	AG	GA	AG	GG	CG	CC	CC	GG	GG	GG
1471	GG	GA	GG	GG	AA	GG	GG	GG	CC	CC	GG	GG	GG
1472	GG	AA	GG	GG	AA	GG	GG	GG	CC	CC	GG	GG	GG
1473	GG	AA	AG	AG	AA	GG	GG	GG	CC	CC	GG	GG	GG
1474	AG	GA	GG	GG	GA	AG	AG	GG	CC	CC	GG	GG	GG
1475	GG	GA	AG	GG	AA	AG	GG	GG	CC	CC	GG	GG	GG
1476	GG	GA	AG	GG	GG	AA	GG	GG	CC	CC	GG	GG	GG
1477	AG	GA	GG	GG	GA	GG	AG	GG	CC	CC	GG	GG	GG
1478	GG	GA	GG	GG	AA	GG	AG	GG	CC	CC	GG	GG	GG
1479	GG	AA	AG	GG	GG	AG	GG	GG	AC	CC	GG	GG	GG
1480	GG	GG	GG	GG	GA	GG	AG	GG	CC	CC	GG	GG	GG
1481	GG	GA	AA	GG	GA	AG	GG	GG	CC	CC	GG	GG	GG
1482	GG	GA	AG	GG	GA	GG	AG	GG	CC	CC	GG	GG	GG
1483	GG	GA	GG	GG	GA	GG	GG	CG	CC	CC	GG	GG	GG
1484	GG	GA	AG	GG	AA	AG	AG	GG	AC	CC	GG	GG	GG
1485	GG	AA	AG	GG	GA	GG	GG	GG	CC	CC	GG	GG	GG
1486	GG	GA	AG	GG	GA	AG	AG	GG	CC	CC	GG	GG	GG
1487	GG	GA	GG	GG	AA	GG	AG	GG	CC	CC	GG	GG	GG
1488	GG	AA	AA	GG	GA	AG	GG	GG	CC	CC	GG	GG	GG
1489	GG	GG	GG	AG	AA	GG	AA	GG	CC	CC	GG	GG	GG
1490	GG	GA	AG	GG	GA	AA	GG	GG	CC	CC	GG	GG	GG
1491	GG	GA	AG	GG	GA	AG	AG	GG	CC	CC	GG	GG	GG
1492	NA	NA	NA	NA	NA	NA	NA	NA	NA	NA	NA	NA	NA
1493	GG	GA	AG	GG	AA	AG	AG	GG	CC	GC	GG	GG	GG
1494	AG	AA	AG	GG	GG	GG	GG	GG	CC	CC	GG	GG	GG
1495	GG	GA	AA	GG	AA	AG	GG	GG	CC	CC	GG	GG	GG
1496	GG	GA	AG	GG	AA	AG	GG	GG	CC	CC	GG	GG	GG
1497	GG	GA	AG	GG	AA	AG	AG	GG	CC	CC	GG	GG	GG
1498	NA	NA	NA	NA	NA	NA	NA	NA	NA	NA	NA	NA	NA
1499	NA	NA	NA	NA	NA	NA	NA	NA	NA	NA	NA	NA	NA
1500	GG	AA	AA	AG	GA	GG	GG	GG	CC	CC	GG	GG	GG
1501	AG	AA	AG	GG	GG	GG	GG	GG	CC	CC	GG	GG	GG
1502	GG	GA	GG	GG	GG	GG	AG	CG	AC	CC	GG	GG	GG
1503	GG	AA	AG	AG	AA	GG	GG	CG	CC	CC	GG	GG	AG
1504	GG	AA	AG	GG	GA	GG	GG	GG	CC	CC	GG	GG	GG
1505	GG	GG	GG	GG	AA	AG	AA	GG	CC	CC	GG	GG	GG
1506	GG	GA	AG	GG	AA	GG	AG	GG	CC	CC	GG	GG	GG
1507	GG	GG	GG	GG	AA	GG	GG	GG	CC	CC	GG	GG	GG
1508	GG	GA	AG	GG	AA	GG	AG	GG	CC	CC	GG	GG	GG
1509	AG	GA	GG	GG	GA	AA	AG	GG	AC	CC	GG	GG	GG
1510	GG	AA	AA	AG	GA	GG	GG	GG	CC	CC	GG	GG	GG
1511	GG	GA	AG	GG	GG	GG	GG	GG	CC	CC	GG	GG	GG
1512	GG	AA	AG	AG	GA	GG	GG	CG	CC	CC	GG	GG	GG
1513	GG	AA	AG	AG	AA	GG	GG	GG	CC	CC	GG	GG	GG
1514	GG	AA	AA	GG	GA	GG	GG	GG	CC	CC	GG	GG	GG
1515	GG	GA	AA	AG	GA	GG	GG	GG	CC	CC	GG	GG	GG
1516	GG	AA	AA	GG	GG	GG	GG	GG	CC	CC	GG	GG	GG
1517	AG	GA	AG	AG	AA	GG	AG	CG	AC	CC	GG	GG	GG
1518	AG	GA	GG	GG	GA	GG	AG	CG	CC	CC	GG	GG	GG
1519	GG	AA	AG	GG	AA	AG	GG	GG	AC	CC	GG	GG	GG
1520	AG	AA	GG	GG	GA	GG	GG	GG	CC	CC	GG	AG	GG
1521	GG	AA	AG	GG	AA	AG	GG	GG	CC	CC	GG	GG	GG
1522	GG	GA	AG	GG	AA	AA	AG	GG	CC	CC	GG	GG	GG
1523	GG	AA	AG	GG	GA	GG	GG	GG	CC	CC	GG	AG	GG
1524	AG	AA	AG	AG	GA	AG	GG	GG	CC	CC	GG	GG	GG
1525	GG	GG	GG	GG	AA	GG	AA	GG	CC	CC	GG	AG	GG
1526	GG	GA	AG	GG	GA	GG	GG	GG	CC	CC	GG	GG	GG
1527	AG	AA	GG	GG	GG	GG	GG	CG	CC	CC	GG	GG	GG
1528	GG	GA	GG	GG	GG	GG	AG	CG	CC	CC	GG	GG	GG
1529	GG	GA	AG	GG	AA	GG	AG	GG	CC	CC	GG	GG	GG
1530	GG	GA	AG	GG	AA	AG	GG	GG	CC	CC	GG	GG	GG
1531	GG	GA	AG	GG	GA	AG	GG	GG	CC	CC	GG	GG	GG
1532	AG	AA	AG	GG	GA	AG	GG	GG	CC	CC	GG	GG	GG
1533	GG	AA	AG	GG	GA	AG	GG	CG	CC	CC	GG	GG	GG
1534	GG	GA	GG	GG	GA	GG	AG	GG	CC	CC	GG	GG	GG
1535	AG	AA	GG	GG	GG	GG	GG	CG	CC	CC	GG	GG	AG
1536	GG	GA	AG	AG	AA	GG	AG	GG	CC	CC	GG	GG	GG
1537	GG	AA	AA	GG	GA	AG	GG	GG	CC	CC	GG	GG	GG
1538	GG	GA	AG	GG	GA	GG	AG	GG	CC	CC	GG	GG	GG
1539	GG	GA	GG	AG	AA	GG	AG	GG	CC	CC	GG	GG	GG
1540	GG	GA	GG	GG	GA	GG	AG	CG	CC	CC	GG	GG	GG
1541	AG	AA	AG	GG	GG	GG	GG	GG	CC	CC	GG	GG	GG
1542	GG	AA	AA	GG	GA	GG	GG	GG	CC	CC	GG	GG	GG
1543	GG	AA	AG	AG	GA	GG	GG	GG	CC	CC	GG	GG	GG
1544	GG	GG	AG	GG	GA	GG	AA	GG	CC	CC	GG	AG	GG
1545	GG	AA	AA	GG	GG	GG	GG	GG	CC	CC	GG	GG	GG
1546	GG	AA	AG	GG	GA	GG	GG	CG	CC	CC	GG	GG	GG
1547	GG	GA	AG	GG	GA	GG	AG	GG	CC	CC	GG	GG	GG
1548	GG	GA	GG	GG	AA	GG	GG	CG	CC	CC	GG	GG	AG
1549	GG	GA	AG	AG	GA	GG	GG	GG	CC	CC	GG	GG	GG
1550	GG	GA	AG	GG	GA	AG	GG	GG	CC	CC	GG	GG	GG
1551	GG	GA	AG	GG	GA	GG	AG	GG	CC	CC	GG	GG	GG
1552	AG	AA	GG	GG	GG	AG	GG	GG	CC	CC	GG	GG	GG
1553	GG	AA	GG	GG	GA	AG	GG	CG	CC	CC	GG	GG	GG
1554	GG	AA	AA	GG	GA	AG	GG	GG	CC	CC	GG	GG	GG
1555	AG	GG	GG	GG	GA	GG	AG	GG	CC	CC	GG	GG	GG
1556	GG	AA	GG	GG	GA	GG	GG	CG	CC	CC	GG	GG	GG
1557	GG	GA	GG	GG	GG	AG	GG	CG	CC	CC	GG	GG	GG
1558	GG	AA	AG	AG	GA	GG	GG	CG	CC	CC	GG	GG	GG
1559	GG	GG	GG	GG	GA	GG	AA	GG	CC	CC	GG	GG	GG
1560	GG	GA	GG	GG	AA	GG	AG	GG	CC	CC	GG	GG	GG
1561	GG	GG	AG	GG	GA	GG	AG	GG	AC	CC	GG	GG	GG
1562	GG	GA	GG	GG	AA	AG	AG	CG	CC	CC	GG	GG	GG
1563	GG	AA	GG	GG	GG	GG	GG	CC	CC	CC	GG	GG	GG
1564	GG	GA	AG	GG	AA	AG	AG	GG	CC	CC	GG	GG	GG
1565	GG	GA	AG	GG	AA	GG	AG	GG	CC	CC	GG	GG	GG
1566	GG	AA	AG	GG	GG	GG	GG	GG	CC	CC	GG	GG	GG
1567	GG	GA	AA	GG	AA	GG	GG	GG	AA	CC	GG	GG	GG
1568	GG	AA	AA	GG	GA	GG	GG	GG	CC	CC	GG	GG	GG
1569	AG	AA	AG	GG	GA	AG	GG	GG	AC	CC	GG	GG	GG
1570	GG	AA	AG	GG	GA	AG	GG	CG	CC	CC	GG	GG	GG
1571	GG	AA	AG	GG	GA	GG	GG	CG	CC	CC	GG	GG	GG
1572	GG	GA	AA	AG	GA	GG	AG	GG	AC	CC	GG	AG	GG
1573	GG	GA	AA	AG	GA	GG	GG	GG	CC	CC	GG	GG	GG
1574	GG	AA	AA	AG	GA	GG	GG	GG	CC	CC	GG	GG	GG
1575	GG	AA	AG	GG	GA	GG	GG	GG	CC	CC	GG	GG	GG
1576	GG	GA	AG	GG	AA	AG	AG	GG	CC	CC	GG	GG	GG
1577	GG	GA	AG	GG	GA	AG	AG	GG	CC	GC	GG	GG	GG
1578	AA	AA	GG	GG	GG	GG	GG	GG	CC	CC	GG	GG	GG
1579	GG	AA	AG	GG	GA	GG	GG	GG	CC	CC	GG	GG	GG
1580	GG	AA	GG	GG	AA	GG	GG	CG	CC	CC	GG	GG	AG
1581	GG	GA	AG	GG	AA	GG	AG	GG	CC	CC	GG	GG	GG
1582	GG	AA	AG	GG	AA	AG	GG	GG	CC	CC	GG	GG	GG
1583	GG	AA	AG	GG	GG	GG	GG	GG	CC	CC	GG	GG	GG
1584	GG	AA	AG	GG	AA	GG	GG	CG	CC	CC	GG	GG	GG
1585	GG	GA	AA	AG	AA	GG	GG	GG	CC	CC	GG	AG	GG
1586	GG	GA	GG	GG	AA	GG	GG	GG	CC	CC	GG	GG	GG
1587	GG	GA	AG	GG	AA	AG	AG	GG	CC	CC	GG	GG	GG
1588	GG	AA	AG	GG	AA	GG	GG	GG	CC	CC	GG	GG	GG
1589	GG	GA	AG	GG	AA	GG	AG	GG	AC	CC	GG	GG	GG
1590	GG	GA	AG	AG	AA	GG	AG	GG	CC	CC	GG	GG	GG
1591	GG	GA	GG	GG	AA	GG	AG	CG	CC	CC	GG	GG	GG
1592	GG	AA	AG	GG	GA	AG	GG	CG	CC	CC	GG	GG	GG
1593	GG	AA	GG	AG	GA	GG	GG	CG	CC	CC	GG	GG	GG
1594	GG	GA	AG	GG	AA	GG	AG	GG	CC	CC	GG	GG	GG
1595	GG	GA	AG	GG	GA	AG	AG	CG	CC	CC	GG	GG	GG
1596	GG	GA	GG	GG	GA	GG	AG	GG	CC	CC	GG	GG	GG
1597	GG	GA	AG	GG	AA	GG	AG	GG	CC	CC	GG	GG	GG
1598	GG	AA	AG	GG	GG	AG	GG	CG	CC	CC	GG	GG	GG
1599	GG	GA	GG	AG	AA	GG	GG	GG	CC	CC	GG	GG	GG
1600	GG	AA	GG	GG	GA	GG	GG	CG	CC	CC	GG	GG	GG
1601	GG	GA	AG	GG	AA	GG	AG	GG	CC	CC	GG	GG	GG
1602	GG	GA	AG	GG	AA	GG	GG	GG	CC	CC	GG	GG	GG
1603	GG	AA	AA	GG	AA	AA	GG	GG	CC	CC	GG	GG	GG
1604	GG	GA	GG	GG	GA	GG	GG	CG	CC	CC	GG	GG	GG
1605	GG	GG	GG	GG	GA	GG	GG	GG	CC	CC	GG	GG	GG
1606	GG	GA	AG	GG	GA	GG	AG	GG	AC	CC	GG	GG	GG
1607	AG	AA	AG	AG	GA	AG	GG	GG	CC	CC	GG	GG	GG
1608	GG	GA	AG	GG	AA	GG	GG	GG	CC	CC	GG	GG	GG
1609	GG	AA	AA	GG	AA	GG	GG	GG	CC	CC	GG	GG	GG
1610	GG	GA	AA	GG	GA	AG	GG	GG	CC	CC	GG	GG	GG
1611	GG	AA	GG	GG	GG	AG	GG	CC	CC	CC	GG	GG	GG
1612	GG	GA	AG	GG	GA	GG	GG	GG	CC	CC	GG	GG	GG
1613	GG	GG	GG	GG	GA	GG	AG	GG	CC	CC	GG	GG	GG
1614	GG	GA	GG	GG	GA	GG	AG	GG	CC	CC	GG	GG	GG
1615	GG	AA	AG	GG	GG	AG	GG	CG	CC	CC	GG	GG	GG
1616	GG	AA	GG	GG	GA	GG	GG	CG	CC	CC	GG	GG	GG
1617	GG	AA	AA	GG	GG	GG	GG	GG	CC	CC	GG	GG	GG
1618	GG	GA	AG	GG	AA	AG	AG	GG	CC	CC	GG	GG	GG
1619	GG	GA	GG	GG	GA	GG	GG	CG	CC	CC	GG	GG	GG
1620	GG	GA	AG	GG	GA	GG	AG	GG	CC	CC	GG	GG	GG
1621	GG	AA	GG	GG	GA	GG	GG	CG	CC	CC	GG	GG	GG
1622	GG	AA	AA	GG	GG	GG	GG	GG	CC	CC	GG	GG	GG
1623	GG	GA	AG	GG	AA	GG	AG	GG	CC	CC	GG	GG	GG
1624	GG	GG	GG	AG	AA	GG	AA	GG	CC	CC	GG	GG	GG
1625	GG	GA	AG	GG	GG	GG	GG	GG	CC	CC	GG	GG	GG
1626	GG	GA	AG	AG	GA	GG	GG	GG	CC	CC	GG	GG	GG
1627	AG	GA	GG	GG	AA	GG	AG	CC	CC	CC	GG	GG	GG
1628	GG	AA	AA	GG	AA	GG	GG	GG	CC	CC	GG	GG	GG
1629	AG	GA	GG	AG	GA	GG	AG	GG	AC	CC	GG	GG	GG
1630	GG	AA	AG	GG	AA	GG	GG	GG	CC	CC	GG	GG	GG
1631	GG	GG	GG	GG	AA	AG	AA	GG	CC	CC	GG	GG	GG
1632	GG	GA	AG	GG	AA	AG	AG	GG	CC	CC	GG	GG	GG
1633	GG	GA	GG	GG	GA	GG	AG	CG	CC	CC	GG	AG	GG
1634	GG	GG	GG	GG	GA	AG	AG	GG	CC	CC	GG	GG	GG
1635	GG	GA	GG	GG	GA	GG	AG	CG	CC	CC	GG	GG	GG
1636	GG	AA	AA	GG	GA	GG	GG	GG	CC	CC	GG	GG	GG
1637	GG	GG	GG	GG	GA	GG	AA	GG	CC	CC	GG	GG	GG
1638	GG	GG	GG	GG	AA	GG	AA	GG	CC	CC	GG	GG	GG
1639	AG	AA	AG	GG	GG	GG	GG	GG	CC	CC	GG	GG	GG
1640	AA	AA	GG	GG	GG	GG	GG	CG	CC	CC	GG	GG	GG
1641	GG	AA	AG	GG	AA	GG	GG	GG	CC	CC	GG	GG	GG
1642	GG	GA	AG	GG	AA	GG	AG	GG	CC	CC	GG	GG	GG
1643	GG	AA	AA	GG	AA	AG	GG	GG	CC	CC	GG	GG	GG
1644	GG	GA	AG	AG	GA	GG	AG	GG	CC	CC	GG	GG	GG
1645	AG	AA	AG	GG	GG	GG	GG	CG	CC	CC	GG	GG	GG
1646	GG	AA	AA	GG	AA	AG	GG	GG	CC	CC	GG	GG	GG
1647	GG	AA	AG	GG	GG	AG	GG	CG	CC	CC	GG	GG	GG
1648	GG	GA	GG	AG	GG	GG	AG	CG	CC	CC	GG	GG	GG
1649	GG	AA	AG	AG	GA	GG	GG	CG	CC	CC	GG	GG	GG
1650	GG	GA	AG	GG	GA	GG	GG	GG	CC	CC	GG	GG	GG
1651	GG	AA	GG	GG	GG	GG	GG	CC	CC	CC	GG	GG	GG
1652	GG	GA	GG	GG	AA	AG	AG	CG	CC	CC	GG	GG	AG
1653	GG	AA	AG	GG	GG	GG	GG	CG	CC	CC	GG	GG	GG
1654	GG	AA	AG	GG	GA	AG	GG	CG	CC	CC	GG	GG	GG
1655	GG	GA	GG	GG	AA	AG	AG	CG	CC	CC	GG	GG	AG
1656	GG	GA	AG	GG	AA	AG	GG	GG	CC	CC	GG	GG	GG
1657	GG	GG	GG	GG	AA	GG	AG	GG	CC	CC	GG	GG	GG
1658	GG	AA	AA	AG	GG	GG	GG	GG	AC	CC	GG	GG	GG
1659	AG	GA	GG	AG	GG	AG	AG	GG	CC	CC	GG	GG	GG
1660	GG	AA	GG	GG	GA	GG	GG	CG	CC	CC	GG	GG	GG
1661	GG	AA	AA	GG	GA	AG	GG	GG	CC	CC	GG	GG	GG
1662	GG	GA	GG	GG	GG	GG	AG	GG	CC	CC	GG	GG	GG
1663	GG	GA	AG	GG	AA	GG	AG	GG	CC	CC	GG	GG	GG
1664	GG	GA	GG	GG	AA	GG	AG	GG	CC	CC	GG	GG	GG
1665	AG	AA	GG	GG	GA	GG	GG	CG	CC	CC	GG	GG	AG
1666	GG	AA	AA	GG	AA	GG	GG	GG	AC	CC	GG	GG	GG
1667	GG	AA	AG	GG	GA	GG	GG	CG	CC	CC	GG	GG	GG
1668	GG	AA	AA	GG	GA	AG	GG	GG	CC	CC	GG	GG	GG
1669	GG	GA	AG	GG	AA	AG	AG	GG	CC	CC	GG	GG	GG
1670	GG	AA	AG	GG	GG	GG	GG	CG	CC	CC	GG	GG	GG
1671	GG	AA	AA	GG	AA	GG	GG	GG	CC	CC	GG	GG	GG
1672	GG	AA	AG	GG	GG	GG	GG	CG	CC	CC	GG	GG	GG
1673	GG	GA	GG	GG	GA	AG	AG	CG	CC	CC	GG	AG	GG
1674	GG	AA	GG	GG	GG	GG	GG	CG	CC	CC	GG	GG	GG
1675	GG	GA	GG	GG	AA	GG	GG	GG	CC	CC	GG	GG	GG
1676	GG	GA	AG	GG	AA	GG	GG	GG	CC	CC	GG	GG	GG
1677	GG	AA	AG	GG	GA	GG	GG	CG	AC	CC	GG	GG	GG
1678	GG	AA	AG	GG	AA	GG	GG	GG	AC	CC	GG	GG	GG
1679	GG	GA	AG	GG	GA	AG	AG	GG	CC	CC	GG	GG	GG
1680	GG	AA	AG	GG	GA	GG	GG	CG	CC	CC	GG	GG	GG
1681	GG	AA	AG	AG	GG	AG	GG	CG	CC	CC	GG	GG	GG
1682	GG	AA	AA	GG	AA	GG	GG	GG	CC	CC	GG	GG	GG
1683	GG	GA	AG	GG	GA	GG	AG	GG	CC	CC	GG	GG	GG
1684	GG	AA	AG	GG	AA	AG	GG	CG	CC	CC	GG	GG	AG
1685	GG	AA	AA	GG	AA	AG	GG	GG	CC	CC	GG	GG	GG
1686	GG	GA	AG	GG	AA	GG	AG	GG	CC	GC	GG	GG	GG
1687	AG	AA	GG	GG	GA	GG	GG	GG	CC	CC	GG	GG	GG
1688	GG	AA	AA	GG	GG	GG	GG	GG	CC	CC	GG	GG	GG
1689	GG	GA	GG	GG	AA	GG	GG	CG	AC	CC	GG	GG	AG
1690	GG	GG	GG	GG	AA	GG	AA	GG	CC	CC	GG	GG	GG
1691	GG	AA	AG	GG	AA	GG	GG	GG	CC	CC	GG	GG	GG
1692	GG	GA	AG	GG	GA	GG	AG	CG	CC	CC	GG	GG	GG
1693	GG	AA	GG	GG	GG	GG	GG	CG	AC	CC	GG	GG	GG
1694	GG	AA	AA	GG	AA	GG	GG	GG	CC	CC	GG	GG	GG
1695	GG	GA	AA	AG	AA	GG	GG	GG	CC	CC	GG	AG	GG
1696	GG	GA	AG	GG	AA	GG	AG	GG	CC	CC	GG	GG	GG
1697	GG	GA	AA	AG	GA	GG	GG	GG	CC	CC	GG	GG	GG
1698	GG	GA	AG	GG	AA	AG	GG	GG	CC	CC	GG	GG	GG
1699	GG	GG	GG	GG	GA	GG	AA	GG	CC	CC	GG	GG	GG
1700	GG	AA	AA	GG	AA	AG	GG	GG	CC	CC	GG	GG	GG
1701	AG	AA	AG	GG	GA	GG	GG	GG	CC	CC	GG	GG	GG
1702	GG	AA	AG	GG	AA	GG	GG	GG	CC	CC	GG	GG	GG
1703	GG	AA	AA	GG	GA	GG	GG	GG	CC	CC	GG	GG	GG
1704	GG	AA	AG	AG	GG	GG	GG	CG	CC	CC	GG	GG	GG
1705	GG	AA	AA	GG	GG	AG	GG	GG	CC	CC	GG	GG	GG
1706	GG	GA	AG	GG	GA	GG	AG	CG	CC	CC	GG	GG	AG
1707	GG	AA	AG	GG	GG	AA	GG	CG	CC	CC	GG	GG	GG
1708	AG	GA	AG	GG	AA	GG	AG	CG	CC	CC	GG	GG	GG
1709	GG	AA	AG	GG	GA	GG	GG	CG	CC	CC	GG	GG	GG
1710	AG	GA	GG	GG	GA	GG	AG	GG	CC	CC	GG	GG	GG
1711	GG	GA	AG	GG	AA	AG	AG	GG	CC	CC	GG	GG	GG
1712	GG	GA	AA	AG	GA	GG	GG	GG	CC	CC	GG	GG	GG
1713	GG	GG	GG	AG	AA	GG	AG	GG	CC	CC	GG	GG	GG
1714	GG	AA	AG	GG	AA	GG	GG	GG	CC	CC	GG	GG	GG
1715	GG	GA	AG	GG	GA	AG	AG	GG	CC	CC	GG	GG	GG
1716	GG	GA	AG	GG	GA	GG	AG	GG	AC	CC	GG	AG	GG
1717	GG	GA	GG	GG	GA	GG	AG	CG	CC	CC	GG	GG	GG
1718	GG	AA	AG	GG	GA	GG	GG	CG	CC	CC	GG	GG	GG
1719	AG	AA	AG	GG	GG	AG	GG	GG	CC	CC	GG	GG	GG
1720	GG	AA	AA	GG	GA	AA	GG	GG	CC	CC	GG	GG	GG
1721	GG	AA	AG	GG	GG	GG	GG	CG	CC	CC	GG	GG	GG
1722	GG	AA	AG	GG	AA	GG	GG	GG	AC	CC	GG	GG	GG
1723	GG	AA	AG	GG	GG	GG	GG	CG	CC	CC	GG	GG	GG
1724	GG	GA	GG	GG	AA	AG	GG	GG	CC	CC	GG	GG	GG
1725	GG	AA	GG	GG	GA	GG	GG	CG	CC	CC	GG	GG	GG
1726	GG	AA	AA	AG	GA	GG	GG	GG	CC	CC	GG	GG	GG
1727	GG	AA	AG	GG	GA	GG	GG	CG	CC	CC	GG	GG	GG
1728	GG	GG	AG	GG	AA	GG	AG	GG	CC	CC	GG	GG	GG
1729	GG	GA	AG	GG	AA	AG	AG	GG	CC	CC	GG	GG	GG
1730	GG	AA	GG	AG	GA	GG	GG	CG	CC	CC	GG	GG	GG
1731	GG	GA	GG	GG	GA	GG	GG	GG	CC	CC	GG	GG	GG
1732	GG	AA	AG	GG	GA	GG	GG	GG	CC	CC	GG	GG	GG
1733	GG	GA	AG	GG	AA	GG	AG	GG	CC	CC	GG	GG	GG
1734	AG	AA	GG	GG	GG	AG	GG	CG	CC	CC	GG	GG	GG
1735	AG	AA	GG	GG	GG	AG	GG	CG	CC	CC	GG	GG	GG
1736	GG	AA	AG	GG	GA	AG	GG	CG	CC	CC	GG	GG	GG
1737	GG	AA	AG	GG	GA	GG	GG	CG	CC	CC	GG	GG	GG
1738	GG	AA	GG	GG	GA	GG	GG	CG	CC	CC	GG	GG	GG
1739	GG	AA	GG	GG	GA	GG	GG	CG	CC	CC	GG	GG	GG
1740	GG	AA	AA	GG	GG	GG	GG	GG	CC	CC	GG	GG	GG
1741	GG	GA	AG	GG	GA	AG	AG	GG	CC	CC	GG	GG	GG
1742	AG	GA	GG	GG	GA	GG	AG	GG	CC	CC	GG	GG	GG
1743	GG	AA	AG	GG	GA	GG	GG	GG	CC	CC	GG	GG	GG
1744	GG	AA	AG	GG	GA	GG	GG	CG	CC	CC	GG	GG	GG
1745	GG	AA	AA	GG	AA	GG	GG	GG	AC	CC	GG	GG	GG
1746	GG	GA	AG	AG	AA	GG	AG	GG	CC	CC	GG	GG	GG
1747	GG	AA	AG	GG	GA	GG	GG	CG	CC	CC	GG	GG	GG
1748	GG	AA	AG	GG	GA	GG	GG	GG	CC	CC	GG	GG	GG
1749	GG	AA	AG	AA	GG	GG	GG	CG	CC	CC	GG	GG	GG
1750	GG	GA	AG	GG	AA	GG	AG	GG	CC	CC	GG	GG	GG
1751	GG	AA	GG	GG	GA	GG	GG	CG	CC	CC	GG	GG	AG
1752	GG	AA	GG	GG	GA	GG	GG	CG	CC	CC	GG	GG	GG
1753	GG	GA	GG	AG	GA	GG	AG	CG	CC	CC	GG	GG	GG
1754	GG	GA	GG	AG	GG	AG	GG	CG	CC	CC	GG	GG	GG
1755	GG	GA	AG	GG	AA	GG	GG	GG	CC	CC	GG	GG	GG
1756	GG	AA	AA	GG	AA	GG	GG	GG	CC	CC	GG	GG	GG
1757	GG	AA	AA	GG	GA	AG	GG	GG	CC	CC	GG	GG	GG
1758	GG	GA	AG	AG	GA	GG	GG	GG	AC	CC	GG	GG	GG
1759	AG	AA	GG	GG	GG	GG	GG	CG	CC	CC	GG	GG	GG
1760	GG	GG	GG	AA	GA	GG	AA	GG	AC	CC	GG	GG	GG
1761	GG	AA	AA	GG	GA	GG	GG	GG	CC	CC	GG	GG	GG
1762	GG	GA	AG	GG	AA	AG	AG	GG	CC	CC	GG	GG	GG
1763	GG	GG	AG	GG	AA	GG	AG	GG	CC	CC	GG	GG	GG
1764	GG	GA	AG	AG	GG	GG	AG	GG	AC	CC	GG	GG	GG
1765	GG	AA	AA	GG	GA	AG	GG	GG	AC	CC	GG	GG	GG
1766	AG	AA	AG	GG	GA	GG	GG	GG	CC	CC	GG	GG	GG
1767	GG	AA	AG	GG	GA	AG	GG	GG	AC	CC	GG	GG	GG
1768	GG	AA	AA	GG	AA	GG	GG	GG	CC	CC	GG	GG	GG
1769	GG	AA	AG	AG	AA	GG	GG	CG	CC	CC	GG	GG	GG
1770	GG	AA	AG	GG	GA	GG	GG	GG	AC	CC	GG	GG	GG
1771	GG	GA	AG	GG	AA	GG	GG	GG	AC	CC	GG	GG	GG
1772	GG	AA	AG	GG	GA	GG	GG	CG	CC	CC	GG	GG	GG
1773	GG	AA	AG	GG	GG	GG	GG	CG	CC	CC	GG	GG	GG
1774	GG	AA	AG	GG	GA	AG	GG	GG	CC	CC	GG	GG	GG
1775	AG	GA	AG	GG	AA	GG	AG	CG	CC	CC	GG	GG	GG
1776	GG	GG	GG	GG	AA	AG	AA	GG	CC	CC	GG	GG	GG
1777	GG	AA	AA	GG	GA	GG	GG	GG	CC	CC	GG	GG	GG
1778	GG	GA	AG	GG	AA	GG	AG	GG	CC	CC	GG	GG	GG
1779	GG	AA	AA	AG	GA	GG	GG	GG	CC	CC	GG	GG	GG
1780	GG	AA	AA	GG	GG	GG	GG	GG	AC	CC	GG	GG	GG
1781	GG	GG	GG	GG	GA	GG	AA	GG	CC	CC	GG	AG	GG
1782	GG	AA	AG	GG	GA	GG	GG	GG	CC	CC	GG	GG	GG
1783	GG	GA	AG	GG	AA	AG	AG	GG	CC	CC	GG	GG	GG
1784	GG	AA	AA	GG	GA	GG	GG	GG	CC	CC	GG	GG	GG
1785	GG	GA	AG	GG	AA	GG	AG	GG	CC	CC	GG	GG	GG
1786	GG	GG	GG	AG	GA	GG	AA	GG	AC	CC	GG	GG	GG
1787	GG	GA	AG	GG	AA	GG	AG	GG	CC	CC	GG	GG	GG
1788	GG	AA	AG	GG	GA	GG	GG	GG	CC	CC	GG	GG	GG
1789	GG	AA	GG	GG	GG	GG	GG	CC	CC	CC	GG	GG	GG
1790	GG	AA	AA	AG	GA	GG	GG	GG	CC	CC	GG	GG	GG
1791	GG	GA	AG	GG	AA	GG	AG	GG	AC	CC	GG	GG	GG
1792	AG	AA	AG	GG	GA	GG	GG	GG	CC	CC	GG	GG	GG
1793	GG	GA	AG	GG	GA	AG	GG	GG	CC	CC	GG	GG	GG
1794	AG	AA	GG	GG	GA	AG	GG	CG	CC	CC	GG	GG	GG
1795	GG	AA	AG	GG	GA	AG	GG	CG	CC	CC	GG	GG	GG
1796	GG	GA	GG	AG	GA	GG	AG	CG	AC	CC	GG	GG	GG
1797	GG	AA	AG	AG	GA	GG	GG	GG	CC	CC	GG	GG	GG
1798	GG	AA	GG	GG	GA	GG	GG	CG	AC	CC	GG	GG	GG
1799	GG	AA	AG	GG	GA	AG	GG	GG	CC	CC	GG	GG	GG
1800	GG	GA	GG	GG	AA	GG	AG	GG	CC	CC	GG	GG	GG
1801	GG	AA	AA	GG	GA	GG	GG	GG	CC	CC	GG	GG	GG
1802	GG	GA	AG	GG	GA	GG	AG	GG	CC	CC	GG	GG	GG
1803	GG	AA	AG	GG	GG	GG	GG	CG	CC	CC	GG	GG	GG
1804	GG	GA	AG	GG	AA	GG	AG	GG	CC	CC	GG	GG	GG
1805	GG	GA	AG	AG	GG	GG	GG	GG	CC	CC	GG	GG	GG
1806	GG	GA	GG	AG	GA	GG	AG	CG	CC	CC	GG	GG	GG
1807	GG	AA	AG	GG	GG	GG	GG	CG	CC	CC	GG	AG	GG
1808	GG	GA	GG	GG	AA	GG	AG	GG	AC	CC	GG	GG	GG
1809	GG	AA	AG	AG	GA	AG	GG	GG	CC	CC	GG	GG	GG
1810	GG	GA	AG	GG	GA	GG	AG	GG	CC	CC	GG	GG	GG
1811	AG	AA	GG	GG	GG	GG	GG	CG	AC	CC	GG	GG	GG
1812	GG	AA	AA	GG	AA	GG	GG	GG	CC	CC	GG	GG	GG
1813	GG	GA	AG	GG	AA	GG	AG	GG	CC	CC	GG	GG	GG
1814	GG	AA	AG	GG	AA	GG	GG	GG	CC	CC	GG	GG	GG
1815	AG	AA	GG	GG	GG	GG	GG	CG	CC	CC	GG	GG	GG
1816	GG	AA	AG	GG	GA	GG	GG	GG	AC	CC	GG	GG	GG
1817	AG	GA	GG	GG	GG	GG	AG	GG	CC	CC	GG	GG	GG
1818	GG	GA	GG	GG	GA	GG	AG	CG	CC	CC	GG	GG	GG
1819	GG	AA	AG	AG	GG	GG	GG	CG	CC	CC	GG	GG	GG
1820	GG	GA	GG	GG	AA	GG	GG	CG	AC	CC	GG	GG	GG
1821	AG	GA	AG	GG	GG	GG	AG	GG	CC	GC	GG	GG	GG
1822	GG	GA	GG	GG	AA	GG	AG	CG	CC	CC	GG	GG	GG
1823	GG	AA	AG	AG	GA	GG	GG	GG	CC	CC	GG	GG	GG
1824	GG	GA	AG	GG	GA	AG	GG	GG	CC	CC	GG	GG	GG
1825	GG	GA	AG	AG	GA	GG	AG	GG	CC	CC	GG	GG	GG
1826	GG	GA	AG	GG	AA	GG	AG	GG	CC	CC	GG	GG	GG
1827	GG	AA	AG	GG	GA	AG	GG	CG	CC	CC	GG	GG	GG
1828	GG	AA	AA	GG	AA	GG	GG	GG	CC	CC	GG	GG	GG
1829	GG	AA	AA	GG	GA	GG	GG	GG	CC	CC	GG	GG	GG
1830	GG	AA	AG	GG	GA	GG	GG	CG	CC	CC	GG	GG	GG
1831	GG	AA	AA	GG	AA	GG	GG	GG	AC	CC	GG	GG	GG
1832	GG	GA	AG	GG	AA	GG	AG	GG	CC	CC	GG	GG	GG
1833	GG	AA	AG	GG	GA	GG	GG	CG	CC	CC	GG	GG	GG
1834	AG	AA	GG	AA	GG	GG	GG	CG	AC	CC	GG	GG	GG
1835	GG	AA	AG	AG	GA	GG	GG	CG	CC	CC	GG	GG	GG
1836	GG	AA	AG	GG	GG	GG	GG	GG	CC	CC	GG	GG	GG
1837	GG	AA	GG	AG	GA	GG	GG	CG	CC	CC	GG	GG	GG
1838	GG	GA	GG	GG	GA	GG	GG	CG	CC	CC	GG	GG	GG
1839	GG	GA	GG	GG	GA	AG	GG	CG	CC	CC	GG	GG	GG
1840	GG	GA	GG	GG	AA	GG	AG	CG	CC	CC	GG	GG	AG
1841	GG	AA	AA	GG	GA	GG	GG	GG	CC	CC	GG	GG	GG
1842	GG	AA	AG	GG	AA	GG	GG	GG	CC	CC	GG	GG	GG
1843	GG	GA	AG	GG	GA	GG	GG	GG	CC	CC	GG	GG	GG
1844	GG	AA	AA	AG	GA	GG	GG	GG	CC	CC	GG	GG	GG
1845	AG	AA	AG	GG	GG	GG	GG	GG	CC	CC	GG	GG	GG
1846	GG	GA	AG	GG	AA	GG	GG	CG	CC	CC	GG	GG	GG
1847	GG	GA	GG	GG	AA	AG	AG	GG	CC	CC	GG	GG	GG
1848	GG	AA	GG	GG	GA	GG	GG	CG	CC	CC	GG	GG	GG
1849	GG	GA	AG	GG	AA	GG	AG	GG	CC	CC	GG	GG	GG
1850	GG	GA	AG	GG	GA	GG	GG	GG	CC	CC	GG	GG	GG
1851	GG	GA	AG	AG	GG	GG	AG	GG	CC	CC	GG	GG	GG
1852	GG	AA	AG	GG	GA	GG	GG	CG	AC	CC	GG	GG	GG
1853	GG	AA	GG	GG	GG	GG	GG	CC	CC	CC	GG	GG	GG
1854	AG	GA	AG	GG	AA	GG	AG	CG	CC	CC	GG	GG	GG
1855	GG	GA	GG	GG	GA	AG	AG	CG	CC	CC	GG	GG	GG
1856	GG	GA	AG	GG	GG	GG	AG	GG	CC	CC	GG	GG	GG
1857	GG	AA	AG	GG	GA	AG	GG	CG	CC	CC	GG	GG	GG
1858	GG	AA	AG	GG	AA	GG	GG	GG	CC	CC	GG	GG	GG
1859	GG	AA	AA	GG	GA	GG	GG	GG	CC	CC	GG	GG	GG
1860	GG	GA	AG	GG	AA	GG	AG	GG	CC	CC	GG	GG	GG
1861	GG	GA	GG	GG	GA	GG	AG	GG	CC	CC	GG	GG	GG
1862	AG	AA	AG	GG	GA	GG	GG	GG	CC	CC	GG	GG	GG
1863	AG	GA	AG	GG	AA	AG	AG	CG	CC	CC	GG	GG	GG
1864	GG	AA	AA	AG	AA	GG	GG	GG	CC	CC	GG	GG	GG
1865	GG	GA	GG	AG	GG	GG	AG	CG	CC	CC	GG	GG	GG
1866	AG	AA	GG	GG	GG	AG	GG	CG	AC	CC	GG	GG	GG
1867	GG	GA	GG	GG	GA	GG	AG	CG	CC	CC	GG	GG	GG
1868	GG	AA	AA	AG	GA	GG	GG	GG	CC	CC	GG	AG	GG
1869	GG	GA	AG	AG	GA	AG	GG	GG	CC	CC	GG	GG	GG
1870	GG	GA	GG	GG	GA	GG	AG	CG	CC	CC	GG	GG	GG
1871	GG	GA	AG	GG	GG	AG	GG	GG	CC	CC	GG	GG	GG
1872	GG	AA	AA	GG	AA	GG	GG	GG	CC	CC	GG	GG	GG
1873	GG	AA	AA	GG	GA	AG	GG	GG	CC	CC	GG	GG	GG
1874	GG	GA	GG	GG	AA	AA	AG	GG	CC	CC	GG	GG	GG
1875	GG	GA	AG	GG	GA	AG	GG	GG	CC	CC	GG	GG	GG
1876	GG	AA	GG	GG	AA	GG	GG	CG	CC	CC	GG	GG	GG
1877	GG	AA	AA	GG	AA	GG	GG	GG	AC	CC	GG	GG	GG
1878	GG	GG	AG	GG	GA	GG	AA	GG	CC	GC	GG	GG	GG
1879	GG	GG	GG	GG	AA	GG	AA	GG	CC	CC	GG	GG	GG
1880	AG	AA	GG	GG	GA	GG	GG	GG	CC	CC	GG	GG	GG
1881	GG	AA	AA	GG	GA	GG	GG	GG	CC	CC	GG	GG	GG
1882	GG	GA	GG	GG	GA	AG	AG	GG	CC	CC	GG	GG	GG
1883	GG	GA	GG	GG	GG	AA	AG	CG	CC	CC	GG	GG	GG
1884	GG	AA	AA	GG	AA	GG	GG	GG	CC	CC	GG	GG	GG
1885	AG	GA	GG	AG	GA	GG	AG	GG	CC	CC	GG	GG	GG
1886	GG	GA	AG	GG	GA	GG	AG	GG	AC	CC	GG	GG	GG
1887	GG	AA	AA	GG	AA	AG	GG	GG	AC	CC	GG	GG	GG
1888	GG	AA	GG	GG	GA	GG	GG	CG	CC	CC	GG	GG	GG
1889	AA	AA	GG	AG	GG	GG	GG	GG	CC	CC	GG	GG	GG
1890	GG	GG	GG	GG	GA	GG	AG	GG	CC	CC	GG	GG	GG
1891	GG	AA	AG	GG	GA	AG	GG	GG	AC	CC	GG	GG	GG
1892	GG	AA	AG	GG	GA	GG	GG	CG	CC	CC	GG	GG	GG
1893	GG	AA	AA	GG	AA	GG	GG	GG	CC	CC	GG	GG	GG
1894	GG	GA	AG	GG	AA	GG	AG	GG	CC	CC	GG	GG	GG
1895	GG	AA	AG	GG	GA	GG	GG	CG	CC	CC	GG	GG	GG
1896	GG	AA	AA	AG	AA	GG	GG	GG	CC	CC	GG	GG	GG
1897	GG	AA	AA	GG	GA	GG	GG	GG	CC	CC	GG	GG	GG
1898	GG	GA	AG	AG	AA	GG	GG	GG	CC	CC	GG	GG	GG
1899	GG	AA	AG	GG	AA	GG	GG	GG	CC	CC	GG	GG	GG
1900	GG	GA	AG	AG	AA	GG	AG	GG	CC	CC	GG	GG	GG
1901	GG	AA	AG	GG	GA	GG	GG	CG	CC	CC	GG	GG	GG
1902	GG	GA	AG	GG	GA	GG	AG	GG	CC	CC	GG	GG	GG
1903	GG	AA	AA	GG	GA	AG	GG	GG	CC	CC	GG	GG	GG
1904	GG	GA	AG	GG	GA	AG	AG	GG	CC	CC	GG	GG	GG
1905	GG	GA	AG	GG	AA	GG	AG	GG	CC	CC	GG	GG	GG
1906	GG	GA	AG	GG	AA	GG	AG	GG	CC	CC	GG	GG	GG
1907	GG	AA	AA	GG	GA	GG	GG	GG	CC	CC	GG	GG	GG
1908	GG	AA	AG	GG	GA	GG	GG	GG	AC	CC	GG	GG	GG
1909	GG	GA	AG	AG	GA	GG	AG	GG	CC	CC	GG	GG	GG
1910	GG	GA	GG	GG	AA	GG	AG	CG	CC	CC	GG	GG	AG
1911	GG	AA	AA	AG	AA	GG	GG	GG	AC	CC	GG	GG	GG
1912	GG	AA	AA	GG	GA	GG	GG	GG	CC	CC	GG	GG	GG
1913	GG	GA	GG	GG	AA	GG	AG	GG	CC	CC	GG	GG	GG
1914	GG	AA	AG	GG	GA	AG	GG	CG	CC	CC	GG	GG	GG
1915	GG	GA	GG	GG	AA	GG	AG	GG	CC	CC	GG	GG	GG
1916	GG	AA	AA	AG	GA	GG	GG	GG	CC	CC	GG	GG	GG
1917	GG	AA	AG	GG	AA	GG	GG	CG	CC	CC	GG	GG	GG
1918	GG	AA	AG	AG	GG	GG	GG	CG	CC	CC	GG	GG	GG
1919	GG	AA	AA	GG	GA	GG	GG	GG	CC	CC	GG	GG	GG
1920	AG	GA	GG	GG	AA	GG	AG	CC	CC	CC	GG	GG	GG
1921	GG	GA	GG	GG	GG	AG	AG	CG	CC	CC	GG	GG	GG
1922	AG	AA	GG	GG	GG	AG	GG	CG	AC	CC	GG	GG	GG
1923	GG	GA	AG	GG	GA	GG	GG	GG	CC	CC	GG	GG	GG
1924	GG	AA	AG	GG	GA	AG	GG	CG	CC	CC	GG	GG	GG
1925	AG	GA	AG	GG	AA	GG	AG	CG	CC	CC	GG	GG	GG
1926	GG	AA	AG	GG	GA	GG	GG	CG	AC	CC	GG	GG	GG
1927	GG	AA	AA	GG	GG	GG	GG	GG	CC	CC	GG	GG	GG
1928	GG	AA	AG	GG	AA	GG	GG	GG	AC	CC	GG	GG	GG
1929	GG	AA	AA	GG	GG	GG	GG	GG	CC	CC	GG	GG	GG
1930	AG	AA	GG	GG	GG	GG	GG	CG	CC	CC	GG	GG	GG
1931	GG	GA	GG	GG	GG	GG	AG	CG	CC	CC	GG	GG	GG
1932	GG	GA	AG	GG	AA	GG	GG	GG	CC	CC	GG	GG	GG
1933	GG	GA	AG	GG	AA	GG	GG	GG	AC	CC	GG	GG	GG
1934	GG	GA	AG	AG	GG	GG	AG	GG	CC	CC	GG	GG	GG
1935	GG	GA	AG	AG	GA	AG	GG	GG	CC	CC	GG	GG	GG
1936	GG	GA	AG	GG	GA	AG	GG	GG	CC	CC	GG	GG	GG
1937	GG	GA	GG	GG	AA	GG	GG	CG	CC	CC	GG	GG	GG
1938	AG	GA	GG	AA	GA	GG	AG	GG	AC	CC	GG	GG	GG
1939	GG	GG	GG	GG	AA	GG	AG	GG	CC	GC	GG	GG	GG
1940	GG	GA	GG	GG	AA	AG	AG	GG	CC	CC	GG	GG	GG
1941	GG	GA	AG	GG	GG	GG	AG	GG	CC	CC	GG	GG	GG
1942	GG	AA	AA	GG	GA	AG	GG	GG	CC	CC	GG	GG	GG
1943	GG	GA	GG	GG	AA	GG	AG	GG	CC	CC	GG	GG	GG
1944	GG	GG	GG	GG	GA	AG	AA	GG	CC	CC	GG	GG	GG
1945	GG	GG	GG	GG	AA	GG	AA	GG	CC	CC	GG	GG	GG
1946	GG	GG	GG	GG	GA	GG	AA	GG	CC	CC	GG	GG	GG
1947	GG	AA	AA	GG	GA	GG	GG	GG	CC	CC	GG	GG	GG
1948	GG	GA	AG	GG	GA	GG	AG	GG	AC	CC	GG	GG	GG
1949	GG	GA	GG	GG	GG	AG	AG	GG	CC	CC	GG	GG	GG
1950	GG	GA	GG	GG	GG	GG	AG	CG	CC	CC	GG	GG	GG
1951	GG	AA	AA	GG	GG	GG	GG	GG	CC	CC	GG	GG	GG
1952	AG	AA	AG	GG	GA	GG	GG	GG	CC	CC	GG	GG	GG
1953	GG	AA	AG	GG	GA	AG	GG	GG	AC	CC	GG	GG	GG
1954	GG	GA	AG	GG	AA	GG	AG	GG	CC	CC	GG	GG	GG
1955	AG	GA	GG	GG	GG	GG	GG	GG	CC	CC	GG	GG	GG
1956	GG	AA	AG	GG	GA	AG	GG	GG	CC	CC	GG	GG	GG
1957	GG	AA	GG	GG	GA	AG	GG	CG	CC	CC	GG	GG	GG
1958	GG	AA	AA	GG	GA	GG	GG	GG	CC	CC	GG	GG	GG
1959	GG	AA	AA	GG	GG	GG	GG	GG	CC	CC	GG	GG	GG
1960	GG	GA	AG	GG	AA	GG	AG	GG	CC	CC	GG	GG	GG
1961	GG	GA	GG	GG	AA	AG	AG	GG	CC	CC	GG	GG	GG
1962	AG	AA	GG	GG	GG	AG	GG	CG	CC	CC	GG	GG	GG
1963	GG	AA	AA	GG	AA	GG	GG	GG	CC	CC	GG	GG	GG
1964	GG	AA	GG	AG	AA	GG	GG	GG	CC	CC	GG	GG	GG
1965	GG	AA	AA	GG	AA	AG	GG	GG	CC	CC	GG	GG	GG
1966	GG	GA	AG	GG	AA	GG	GG	GG	CC	CC	GG	GG	GG
1967	GG	AA	AG	GG	AA	AG	GG	CG	CC	CC	GG	GG	GG
1968	GG	GA	AG	GG	AA	GG	AG	GG	CC	CC	GG	GG	GG
1969	GG	AA	AG	GG	GA	GG	GG	GG	CC	CC	GG	GG	GG
1970	GG	AA	AG	GG	GA	GG	GG	GG	CC	CC	GG	GG	GG
1971	GG	AA	AA	GG	AA	GG	GG	GG	CC	CC	GG	GG	GG
1972	GG	AA	AG	AA	AA	GG	GG	GG	CC	CC	GG	GG	GG
1973	GG	GG	GG	GG	GG	GG	AA	GG	CC	CC	GG	GG	GG
1974	GG	AA	GG	GG	GA	GG	GG	CG	CC	CC	GG	GG	GG
1975	GG	GA	GG	AG	GG	GG	AG	CG	CC	CC	GG	GG	GG
1976	GG	GA	GG	AG	GG	GG	AG	CG	CC	CC	GG	GG	GG
1977	GG	GG	AG	AG	AA	GG	GG	GG	CC	CC	GG	GG	GG
1978	GG	GA	GG	GG	AA	GG	AG	GG	CC	CC	GG	GG	GG
1979	GG	AA	AA	AG	GA	AG	GG	GG	CC	CC	GG	GG	GG
1980	GG	GA	AG	GG	GA	AG	AG	GG	CC	CC	GG	GG	GG
1981	GG	GA	AG	GG	AA	GG	GG	GG	CC	CC	GG	GG	GG
1982	GG	GA	AG	GG	GA	AG	AG	GG	CC	CC	GG	GG	GG
1983	GG	GA	AG	GG	GG	GG	AG	GG	CC	CC	GG	GG	GG
1984	GG	GA	GG	GG	GA	GG	GG	CG	CC	CC	GG	GG	GG
1985	GG	AA	AG	GG	GA	GG	GG	CG	CC	CC	GG	GG	GG
1986	GG	GA	AG	GG	GG	AG	GG	GG	CC	CC	GG	GG	GG
1987	GG	AA	AG	GG	GG	AG	GG	CG	CC	CC	GG	GG	GG
1988	GG	AA	GG	GG	GG	GG	GG	CG	CC	CC	GG	GG	GG
1989	AG	GG	GG	GG	GA	GG	AA	CG	CC	CC	GG	GG	GG
1990	AG	AA	AG	GG	GA	AG	GG	GG	CC	CC	GG	GG	GG
1991	GG	GA	AG	GG	GA	GG	GG	GG	CC	CC	GG	GG	GG
1992	GG	AA	AG	AG	AA	GG	GG	CG	CC	CC	GG	GG	GG
1993	GG	AA	GG	GG	AA	GG	GG	GG	CC	CC	GG	GG	GG
1994	AG	GA	AG	AG	GA	GG	AG	CG	CC	CC	GG	GG	GG
1995	GG	AA	AA	GG	GA	GG	GG	GG	CC	CC	GG	GG	GG
1996	GG	AA	GG	GG	AA	AG	GG	GG	AC	CC	GG	GG	GG
1997	GG	GA	AG	AA	GA	GG	AG	GG	CC	CC	GG	GG	GG
1998	GG	AA	AA	AG	AA	GG	GG	GG	CC	CC	GG	GG	GG
[truncated: 1,118 more rows]
